# Supplementary material for: Cross species selection scans identify components of C4 photosynthesis in the grasses
Source: J Exp Bot. 2016 Jul 19;68(2):127–35. doi: 10.1093/jxb/erw256 (PMC5429014; doi:10.1093/jxb/erw256)
Supplement: Supplementary Table S2 [file erw256_suppl_Supplementary_Table_S2.xlsx]

## Sheet: Sheet1
Table S2. Details of manually tested ortholog groups
Name a	Putative role	Si_homolog	Zm_homolog	Test phylogeny and corresponding p-value in likelihood ratio test b														Cell-type specific expression (FPKM) c				Any significance	Comments
				❶		❷		❸		❹		❺		❻		❼		M_Sv	BS_Sv	M_Zm	BS_Zm
				Topology	LRT p-value	Topology	LRT p-value	Topology	LRT p-value	Topology	LRT p-value	Topology	LRT p-value	Topology	LRT p-value	Topology	LRT p-value
CA	carbonic anhydrase	Si003882m	GRMZM2G121878	(((Zm, Sb) #1, (Si #1, Do)), (Os, Bd))	0.417769	((Sb #1, (Si #1, Do)), (Os, Bd))	0.567643	((Zm #1, (Si #1, Do)), (Os, Bd))	0.327083	(((Zm, Sb) #1, Do), (Os, Bd))	0.513941	((Si #1, Do), (Os, Bd))	0.185119	((Zm #1, Do), (Os, Bd))	0.448994	((Sb #1, Do), (Os, Bd))	1	217678	6136.87	13353	575.888	n.s.	Both Zm and Sb homologs are fusion proteins. Other tandem duplicate homologs with low expression are not considered
DCT1	malate/OAA translocator	Si029415m	GRMZM2G040933(Zm1)	((((Zm1, Zm2), Sb) #1, (Si #1, Do)), (Os, Bd))	0.391204	((Sb #1, (Si #1, Do)), (Os, Bd))	0.202368	(((Zm1, Zm2) #1, (Si #1, Do)), (Os, Bd))	0.740532	((((Zm1, Zm2), Sb) #1, Do), (Os, Bd))	1	((Si #1, Do), (Os, Bd))	0.83749	(((Zm1, Zm2) #1, Do), (Os, Bd))	0.578653	((Sb #1, Do), (Os, Bd))	0.202098	637.562	412.679	522.787	49.2978	n.s.	GRMZM2G515874 causes a big gap in alignment likely due to misannotation. It is discarded accordingly
			GRMZM2G515874(Zm2)																	0	0
DCT4	malate/OAA translocator	Si035016m	N.A.	N.A.		((((ZmDCT2, SbDCT2), (SiDCT2, DoDCT2)),(SbDCT4,SiDCT4) #1), (OsDCT2, BdDCT2))	0.0616508	N.A.		N.A.		((((ZmDCT2, SbDCT2), (SiDCT2, DoDCT2)),SiDCT4 #1), (OsDCT2, BdDCT2))	0.00483819	N.A.		((((ZmDCT2, SbDCT2), (SiDCT2, DoDCT2)),SbDCT4 #1), (OsDCT2, BdDCT2))	0.0337035	112.657	24428.1	N.A.	N.A.	yes	DCT4 is annotated only in Setaria and sorghum. Its closest homolog DCT2 is thus combined together with DCT4 sequences for the testing purpose
BASS2	Pyruvate transporter	Si001591m	N.A.	N.A.		((Sb #1, (Si #1, Do)), (Os, Bd))	0.425269	N.A.		N.A.		((Si #1, Do), (Os, Bd))	0.000148353	N.A.		((Sb #1, Do), (Os, Bd))	0.0058734	9670.36	305.413	N.A.	N.A.	yes	Zm ortholog may be lost. BLASTN is used to identify homologs in other species and conducting tests
PPT1	PEP transporter	Si013874m	GRMZM2G174107	(((Zm, Sb) #1, (Si #1, Do)), (Os, Bd))	0.0613633	((Sb #1, (Si #1, Do)), (Os, Bd))	4.765e-05	((Zm #1, (Si #1, Do)), (Os, Bd))	0.0119363	(((Zm, Sb) #1, Do), (Os, Bd))	0.00905397	((Si #1, Do), (Os, Bd))	0.000815333	((Zm #1, Do), (Os, Bd))	0.00375587	((Sb #1, Do), (Os, Bd))	4.637e-06	13602.5	3873.99	9625.19	1417.63	yes	Sb, Os and Bd sytenic orthologs do not exist. BLASTN is used to identify homologs in these species
PPT2	PEP transporter	Si005351m	GRMZM2G066413	(((Zm, Sb) #1, (Si #1, Do)), (Os, Bd))	1	((Sb #1, (Si #1, Do)), (Os, Bd))	1	((Zm #1, (Si #1, Do)), (Os, Bd))	1	(((Zm, Sb) #1, Do), (Os, Bd))	1	((Si #1, Do), (Os, Bd))	1	((Zm #1, Do), (Os, Bd))	1	((Sb #1, Do), (Os, Bd))	1	50.993	613.358	35.7071	748.836	n.s.	Si otholog is truncated, CDS of closest S. viridis gene model (Sevir.5G118100.1) was used instead
Name a	Putative role	Si_log	Zm_log	Topology	LRT p-value													M_Sv	BS_Sv	M_Zm	BS_Zm	Any significance	Comments
PCK	PEP carboxykinase	Si034404m	GRMZM5G870932 (Zm1)	((((Zm2 #1, Zm1),Sb),(Si,Do)),(Bd,Os))	1.2e-08													11.0832	150.508	3.60035	271.084	yes	PCK pathway exist only in maize
			GRMZM2G001696 (Zm2)																	134.194	44368.4
AspAT1	Asp amino transferase	Si017156m	GRMZM5G836910	(((Zm #1,Sb),(Si,Do)),(Bd,Os))	0.487104													14185.7	1984.4	23666.1	617.436	n.s.	PCK pathway exist only in maize
AspAT2	Asp amino transferase	Si001361m	GRMZM2G094712	(((Zm #1,Sb),(Si,Do)),(Bd,Os))	0.746102													59.6988	98.814	49.6466	228.87	n.s.	PCK pathway exist only in maize
a Names are the same as appear in Fig. 1 and Table S2
b Zm: maize; Sb: sorghum; Si: Setaria italia; Do: Dichanthelium; Bd: Brachypodium distachyon; Os: rice
c Setaria expression data (Sv_BS and Sv_M) and maize expression data (Zm_BS and Zm_M) were obtained from John et al. 2014 and Chang et al. 2012
