# Supplementary material for: Cross species selection scans identify components of C4 photosynthesis in the grasses
Source: J Exp Bot. 2016 Jul 19;68(2):127–35. doi: 10.1093/jxb/erw256 (PMC5429014; doi:10.1093/jxb/erw256)
Supplement: Supplementary Table S3 [file erw256_suppl_Supplementary_Table_S3.xlsx]

## Sheet: Summary
Table S3. Candidate genes list (88 ortholog groups)
Sequentia Number	Gene Name a	Putative Role	Gene ID b					False Discovery Rate c									Likelihood ratio test p-value c									Expression profile in maize d																	Expression profile in Setaria e						Putative functions f
			Zm	Sb	Si	Os	Bd	❶	❷	❸	❹	❺	❻	❼	❽	❾	❶	❷	❸	❹	❺	❻	❼	❽	❾	Zm_M	Zm_BS	Zm_G1	Zm_G2	Zm_G3	Zm_G4	Zm_G5	Zm_G6	Zm_G7	Zm_G8	Zm_G9	Zm_G10	Zm_G11	Zm_G12	Zm_G13	Zm_G14	Zm_G15	Sv_M	Sv_BS	Sv_G1	Sv_G2	Sv_G3	Sv_G4	At_homolog
1	NADP-ME	C4_core	GRMZM2G085019	Sobic.003G036200	Si000645m.g	LOC_Os01g09320	Bradi2g05620	0.00126657	0	0	0.746634	0.000177029	0.0118155	1.18219e-05	0.996358	0.958081	1.87e-07	0	0	0.00418	3e-08	2.07e-05	3e-09	0.0138176	0.164907	587.642	75791.5	76.5104	352.642	411.761	652.41	1231.02	1920.77	1928.01	2531.15	2512.81	2608.45	2294.65	3217.28	2596.18	3044.74	1951.51	325.24	49106.9	121.603	3165.53	4809.13	5068.61	AT5G25880.1
2	PEPC	C4_core	GRMZM2G083841	Sobic.010G160700	Si005789m.g	Chr6:20228854:20642662:none	Bradi1g39167	0.00252863	0	0	4.72809e-05	1	1	1	0.99983	1	1.12e-06	0	0	7e-09	1	1	1	0.296988	1	8926.07	584.38	476.032	1977.32	2595.65	3985.83	5628.82	6844.49	8692.43	8691.68	8973.93	9504.27	9139.83	8190.57	7703.74	8032.72	6179.38	164566	5703.73	299.486	7601.1	14979.6	11941.3	AT2G42600.1
3	PPDK	C4_core	GRMZM2G306345	Sobic.009G132900	Si021174m.g	LOC_Os05g33570	Bradi2g25745	0.142256	0.207294	0.876426	0.622158	0.0491393	0.996069	0.0685739	0.99891	0.989047	0.000193363	0.0011062	0.0355515	0.00233564	0.000138055	1	0.000150815	0.0462873	0.651537	54425.2	13944.9	565.453	2518.31	3115.41	4947.11	7245.03	10782.7	10822.2	12606.6	10632.8	11328.3	10863.5	13552.7	12507.1	14960	10471.7	26812.8	1362.52	252.262	7925.31	11669.1	11623.5	AT4G15530.5
		C4_core	GRMZM2G097457					0.142256	0.207294	0.876426	0.622158	0.0491393	0.996069	0.0685739	0.99891	0.989047	0.000193363	0.0011062	0.0355515	0.00233564	0.000138055	1	0.000150815	0.0462873	0.651537	110.888	2003.33	11.3476	23.2593	29.5116	43.0166	57.7377	173.028	183.14	217.059	216.859	226.899	210.967	267.728	249.335	272.447	203.399	26812.8	1362.52	252.262	7925.31	11669.1	11623.5	AT4G15530.5
4	TPT	C4_transporter	GRMZM2G070605	Sobic.003G002300	Si001693m.g	LOC_Os01g13770	Bradi2g08340	0.960546	0.0139517	0.464978	0.95603	0.813976	0.769499	0.0196881	0.999856	1	0.0283845	2.9431e-05	0.00435642	0.0308408	0.0215232	0.0131756	2.2688e-05	0.350294	1	12078.3	8169.52	80.6743	240.52	282.942	330.938	520.461	591.581	664.774	805.044	941.199	972.432	864.645	856.614	770.371	769.797	567.872	16191.4	23565.1	488.349	2771.68	4631.17	5253.63	AT5G46110.1
5	MEP3_a	C4_transporter	GRMZM2G305851	Sobic.009G124000	Si024315m.g	LOC_Os05g32230	Bradi2g26950	0.0869904	0.00733402	0.0712794	0.998412	0.00625503	0.996048	0.9658	0.740911	0.992836	0.000111085	1.3071e-05	0.000241866	0.891577	3.18e-06	0.994707	0.105335	0.00014442	1	1311.46	94.353	60.5254	61.0769	61.8074	54.7007	48.3679	32.391	26.1366	26.6467	28.2252	27.0195	30.0338	29.5391	30.9266	33.2892	36.6565	220.571	3747.04	43.5328	395.87	271.539	181.53	AT5G12470.1
6	OMT	C4_transporter	GRMZM2G383088	Sobic.008G112300	Si024403m.g	LOC_Os12g33080	Bradi4g06300	0.986574	0.719367	0.826999	0.997011	0.0207254	0.989879	0.783714	0.99995	1	0.0856743	0.0108435	0.0239621	0.473169	3.5122e-05	0.386023	0.0135157	1	1	4896.67	198.541	199.593	409.19	477.981	631.192	835.27	712.3	861.235	651.856	615.715	599.805	666.199	366.337	443.159	395.992	356.045	7351.29	303.769	215.805	818.496	813.042	752.906	AT5G12860.1
7	NHD	C4_transporter	GRMZM2G053927	Sobic.002G141900	Si029362m.g	LOC_Os09g02214	Bradi4g08260	0.965877	0.641216	0.111051	0.998584	0.0112442	0.961265	0.99616	0.999817	0.992836	0.0330013	0.00756012	0.000480593	1	8.255e-06	0.0979432	0.967638	0.275899	1	63.8454	24.7047	3.22192	3.27496	3.03778	2.42584	2.45658	2.87963	1.21422	1.67424	1.78161	1.39309	2.1808	1.15158	1.84532	1.49158	1.86911	14029.9	866.481	119.893	441.224	802.021	1109.74	AT3G19490.1
8	FBP	Calvin_Cycle	GRMZM5G836250	Sobic.003G367500	Si002088m.g	LOC_Os01g64660	Bradi2g56030	0.42459	0.302697	0.904599	0.97923	0.058321	0.989743	0.83559	0.999806	1	0.000860303	0.0018363	0.0475305	0.066874	0.000178298	0.38084	0.0189572	0.259815	1	5583.32	732.503	28.3786	110.224	136.195	195.138	305.415	367.106	344.347	461.497	396.08	413.367	361.296	483.038	403.666	431.217	302.523	3475.58	670.108	23.2806	223.792	558.475	815.692	AT1G43670.1
9	FBA1	Calvin_Cycle	GRMZM2G345493	Sobic.010G188300	Si006745m.g	LOC_Os06g40640	Bradi1g36260	0.997713	0.11046	0.431991	0.993432	0.794509	0.613344	0.101223	0.99995	1	0.508523	0.000441648	0.00381231	0.214534	0.0190182	0.00626057	0.000263277	1	1	1861.87	194.604	27.9028	85.0168	120.75	161.069	272.509	424.562	520.913	702.397	874.833	952.213	824.643	1036.52	801.212	921.934	727.164	266.035	21.1293	2.23803	137.209	252.425	323.516	AT4G26530.1
10	FBA2	Calvin_Cycle	GRMZM2G155253	Sobic.005G056400	Si026480m.g	LOC_Os11g07020	Bradi4g24367	0.0669168	0.919474	0.978812	0.857493	0.218666	0.995804	0.991257	0.964064	1	8.3613e-05	0.0483019	0.231565	0.00853514	0.00110226	0.936696	0.422915	0.00135482	1	60.0587	7023.93	138.778	491.308	595.579	893.35	1451.78	1243.75	1227.9	1323.67	1472.69	1496.7	1359.66	1446.6	1288.74	1308.83	1012.43	13764.3	58168	253.513	482.719	2602.57	4841.83	AT4G38970.1
11	HPR	Photorespiration	GRMZM2G074282	Sobic.004G001300	Si017480m.g	LOC_Os02g01150	Bradi3g00330	0.264361	0.150677	0.0298541	0.992251	0.28693	0.395092	0.977884	0.997722	0.992836	0.000418978	0.00071183	7.1717e-05	0.181642	0.00171245	0.00257777	0.164924	0.0221148	1	1115.64	1567.23	61.251	128.875	128.353	143.922	175.999	185.787	176.613	205.562	216.165	235.923	220.684	270.24	237.025	256.52	204.144	2174.71	1475.48	33.2366	149.908	212.074	374.197	AT1G68010.1
12	CAT2	Photorespiration	GRMZM2G090568	Sobic.001G517700	Si035374m.g	LOC_Os03g03910	Bradi1g76330	0.95534	0.532634	0.626845	0.747934	0.995105	0.109966	0.385296	0.983586	0.880912	0.0249403	0.00482092	0.00842053	0.00420887	1	0.000487626	0.00231093	0.00302632	0.0533724	654.119	3072.05	12.5894	48.3301	54.3884	116.248	154.328	114.036	102.83	111.053	134.542	151.938	160.404	184.845	175.294	218.748	191.201	2688.3	1156.17	12.6387	496.154	1074.94	1294.13	AT4G35090.1
13	DRP5B	Leaf_development	GRMZM2G005848	Sobic.008G058000	Si009435m.g	LOC_Os12g07880	Bradi4g41137	0.966898	0.980471	0.297064	0.269984	0.995105	0.0496103	0.945018	0.99722	0.818538	0.0340552	0.212384	0.00211838	0.000496597	1	0.000143853	0.0641106	0.0181151	0.0325464	109.76	20.203	3.74961	3.72522	3.26716	2.72651	2.7239	1.62477	2.11664	2.093	1.49462	1.44331	1.31599	1.18187	1.65779	1.2938	1.72257	32.7148	14.2123	14.0047	4.68276	0.225703	0.352087	AT3G19720.1
14	VAN	Leaf_development	GRMZM2G059225	Sobic.002G260700	Si028928m.g	LOC_Os09g33600	Bradi4g34880	0.645912	0.128626	0.807749	0.951603	0.926465	0.978202	0.747898	0.99461	0.965217	0.00212678	0.000552639	0.0210608	0.0278906	0.0619727	0.177109	0.0110656	0.0093183	0.20022	1.85415	4.7138	5.33088	3.02532	3.59589	4.92284	1.37055	0.807925	0.448553	0.364196	1.02659	0.720869	1.13712	0.645179	1.08891	0.592357	0.921642	7.57263	20.8385	28.5794	5.60883	3.85658	2.84175	AT5G13300.1
15	SCL	Leaf_development	GRMZM5G895672	Sobic.005G231000	Si026111m.g	Chr11:28731681:29056623:none	Bradi4g09160	0.974437	0.0691743	0.327801	0.997145	1	1	1	0.999058	1	0.044443	0.000238894	0.00244445	0.49533	1	1	1	0.0535683	1	0	0	0.697504	0.76588	0.718273	1.03728	0.620141	1.01427	1.06492	1.04761	0.660831	0.779126	0.760878	0.665713	0.863857	0.589111	1.08802	13.0541	22.0222	0.48107	0.434661	0.218219	0.267706	AT2G37650.1
16		Transcription_factor	GRMZM2G088783	Sobic.003G274000	Si002319m.g	LOC_Os01g51260	Bradi2g47887	0.988282	0.854117	0.160617	0.785191	0.994994	0.0335026	0.703033	0.999424	0.961627	0.0983302	0.0247669	0.000787782	0.00518488	0.977691	7.7591e-05	0.00883031	0.0875915	0.180814	0	0	1.33764	1.65338	1.63871	1.7056	1.18928	2.31447	1.91422	1.67306	1.62735	1.52361	1.80399	1.30649	1.61252	1.63621	2.53743	0	0	2.31687	0.0225685	0.0426165	0.147331	AT3G13890.2
17		Transcription_factor	GRMZM2G171179	Sobic.010G071700	Si006802m.g	LOC_Os06g09390	Bradi1g46690	0.803924	0.829597	0.992975	0.998304	0.0715233	0.996069	0.993816	0.828192	0.992836	0.00478023	0.0205943	0.708546	0.834835	0.000250407	1	0.599416	0.000243444	1	47.7293	88.7074	69.4949	75.4427	62.4198	47.2517	32.5485	15.9722	17.4672	8.94749	5.34171	5.26495	13.3403	4.686	15.7394	6.54706	21.034	44.8902	43.8599	23.2218	10.8107	7.01067	10.7525	AT1G53910.3
18		Transcription_factor	GRMZM5G870572	Sobic.007G042900	Si013446m.g	Chr8:2924505:3344516:none	Bradi3g16990	0.986592	0.774903	0.966905	0.145163	1	1	1	0.999522	1	0.0857915	0.0145625	0.146449	0.000175085	1	1	1	0.105684	1	12.2022	26.9603	2.48593	1.80206	1.5701	1.74617	1.61303	1.97444	1.84626	1.67418	1.49572	1.49759	1.54094	1.84792	2.15657	2.10239	1.57566	72.1087	56.8027	11.9962	4.61128	3.40928	2.63066	AT1G55750.1
19		Transcription_factor	GRMZM2G056920	Sobic.004G078100	Si019853m.g	LOC_Os02g10080	Bradi3g06940	0.699657	0.463488	0.00135263	0.990964	0.340794	0.0139751	0.981355	0.993331	1	0.00271598	0.00365441	1.804e-06	0.155558	0.00235304	2.6017e-05	0.196328	0.0075224	1	0	0	3.32504	3.12147	1.68579	1.49646	1.51702	1.15618	0.977665	0.716384	0.704958	0.439763	1.02751	0.736881	1.28158	1.03465	1.21356	59.8912	54.9187	10.3252	2.63204	2.30401	3.02459	AT5G06770.1
20		Transcription_factor	GRMZM2G315079	Sobic.004G294200	Si019899m.g	LOC_Os02g44120	Bradi3g50780	0.998835	0.991686	0.000158766	0.998584	0.994664	0.00631244	0.995304	0.99995	1	1	0.50457	1.53e-07	1	0.916888	9.615e-06	0.790526	1	1	0	0	0.960162	0.728266	0.705764	0.703964	0.529862	1.10737	0.845558	0.629058	0.755828	0.607585	0.684103	0.703354	0.728778	0.643168	0.871093	0	0	0	0	0	0	AT1G02040.1
21	HB22	Transcription_factor	GRMZM2G389379	Sobic.002G231100	Si032496m.g	LOC_Os09g29130	Bradi4g32580	0.972226	0.28827	0.00745432	0.99174	0.523763	0.02265	0.785091	0.99995	0.992836	0.0408114	0.00171334	1.5465e-05	0.170313	0.00540973	4.6192e-05	0.0136262	1	1	10.7477	46.8222	7.85058	12.7912	18.7139	21.6784	34.9442	20.7563	21.9895	15.8343	16.7658	14.7226	16.7816	12.3019	15.608	13.5178	14.5976	0.398633	1.64577	4.9334	2.40016	1.47308	0.401173	AT4G24660.1
22		Transport	GRMZM5G832582	Sobic.003G343200	Si000974m.g	Chr1:35354052:35661358:none	Bradi2g53940	0.979149	0.837709	0.0679697	0.995745	1	1	1	0.999431	1	0.0547508	0.0218352	0.000223277	0.331956	1	1	1	0.0886994	1	2.2766	3.65905	3.71528	1.1693	1.19927	0.936258	1.1991	1.58509	1.48414	0.729015	0.962816	1.11498	0.716168	1.16567	0.873939	1.42636	1.46436	11.8789	15.5866	5.09048	1.23119	0.723557	0.883097	AT5G05520.1
23		Transport	GRMZM2G168439	Sobic.003G445300	Si004276m.g	LOC_Os01g74450	Bradi2g62520	0.987616	0.00430872	0.0450788	0.997333	0.855875	0.336813	0.197736	0.999864	0.992836	0.0929776	5.862e-06	0.000121311	0.530415	0.0292102	0.00200441	0.000672049	0.370795	1	2.06775	1.6136	317.697	260.395	174.527	105.705	96.1447	56.6789	65.807	50.8509	50.4049	53.6296	73.7062	58.994	79.852	66.5165	117.746	156.042	2091.43	15.4003	55.351	93.5973	54.3832	AT4G01470.1
24		Transport	GRMZM2G444801	Sobic.010G033800	Si005997m.g	LOC_Os06g05160	Bradi1g51200	0.998835	0.195772	0.981337	0.998584	0.991128	0.974489	0.242791	0.99995	0.965883	1	0.00102975	0.263583	1	0.549476	0.150756	0.000947012	1	0.204271	0.2006	32.7545	30.9483	23.7034	19.2543	13.6601	6.54951	6.92402	7.44456	7.22772	8.57107	8.559	10.7112	8.73517	10.1308	8.6516	14.5438	1.6612	24.8635	19.0996	3.28586	3.66247	1.40055	AT3G15990.1
25		Transport	GRMZM2G062455	Sobic.010G172400	Si006043m.g	LOC_Os06g37160	Bradi1g37590	0.998835	0.995788	0.0823469	0.998584	0.995105	0.0597641	0.996284	0.99995	0.992836	1	1	0.00031403	1	1	0.000206027	1	1	1	0	0	0.247999	0.525295	0.234953	0.412666	0.396886	0.414818	0	0.428352	0.463217	0.182041	0.54902	0.245858	0.321107	0.335135	0.474531	90.0295	80.6858	55.6452	4.92726	3.24146	3.13488	AT3G13772.1
26		Transport	GRMZM2G134930	Sobic.010G258300	Si008533m.g	LOC_Os06g49500	Bradi1g34770	0.953195	0.840408	0.995012	0.997043	0.0923779	0.996069	0.942285	0.999185	0.935058	0.0237438	0.0222761	1	0.478321	0.000344403	1	0.0608983	0.0619034	0.103888	30.4253	28.6845	19.4944	20.2226	19.7887	18.1251	11.8849	10.0382	9.32233	8.88585	7.33545	7.76997	8.82269	5.58546	8.40079	5.97238	9.91301	228.652	763.535	15.6827	23.1247	7.2854	2.25496	AT5G45370.2
27		Transport	GRMZM2G021725	Sobic.006G062100	Si009457m.g	LOC_Os04g32920	Bradi5g08527	0.985019	0.764154	0.685521	0.994228	0.00139558	0.896175	0.919664	0.998946	0.151164	0.0766599	0.013706	0.0109269	0.244314	4.73e-07	0.0340664	0.0426997	0.047877	0.000910726	46.9037	134.185	0.934225	0.778379	0.921957	0.824374	0.906116	1.68634	0.881148	1.94369	2.1591	2.30665	2.2562	2.69128	2.69417	2.90512	2.81849	0.544733	0.5263	0.2437	0.310968	0.0883465	0.0215144	AT4G13420.1
28		Transport	GRMZM2G032304	Sobic.008G068200	Si010023m.g	LOC_Os12g09300	Bradi4g40570	0.998835	0.995788	0.602572	0.989616	0.995105	0.0607575	0.993395	1	0.983324	1	1	0.00760012	0.135185	1	0.000213395	0.56097	1	0.425451	0.5208	5.86675	2.21921	1.70157	2.26736	2.17219	1.79897	2.72993	2.91712	1.57833	2.70926	2.44348	2.02295	2.68073	2.87341	2.31536	2.34172	10.0788	657.581	8.221	7.14551	8.34633	32.4702	AT5G49630.1
29		Transport	GRMZM2G481440	Sobic.007G176100	Si013585m.g	LOC_Os08g43654	Bradi3g42290	0.56181	0.0510467	0.949201	0.997693	0.314096	0.994171	0.949554	0.988401	0.972835	0.00149481	0.000166339	0.0936632	0.613322	0.00202266	0.673155	0.0702106	0.00430353	0.258394	0.3172	0.1805	23.1781	28.7268	18.1023	26.5186	22.9846	14.0942	7.45866	5.19446	3.58734	2.81298	5.22065	2.75726	6.16101	4.11931	10.0724	42.8526	0.7773	7.59516	7.00921	3.0696	3.50597	AT5G38030.1
30		Transport	GRMZM2G163726	Sobic.007G002500	Si013731m.g	LOC_Os08g01290	Bradi3g13080	0.996532	0.817344	0.0799134	0.998478	0.969476	0.28649	0.928031	0.999795	0.992836	0.334984	0.018929	0.00029667	0.930539	0.15623	0.00158469	0.0480977	0.245886	1	17.9184	32.8802	4.50787	5.46252	3.84907	4.95957	4.00585	5.68036	3.12902	4.75364	3.61494	3.40727	3.67875	3.96533	5.27558	4.61952	4.09813	352.188	365.302	10.4005	5.88575	5.03945	6.48671	AT1G25280.1
31		Transport	GRMZM2G149452	Sobic.004G311000	Si019397m.g	LOC_Os02g52930	Bradi3g57830	0.0460363	0.00806018	0.555578	0.99496	0.0372143	0.993831	0.977464	0.927155	0.992836	4.6405e-05	1.552e-05	0.00626642	0.280002	9.4597e-05	0.635849	0.161784	0.000642785	1	0.3149	3.9652	1.6865	1.14007	1.13318	1.8576	1.0528	1.35022	1.6037	1.11561	1.86172	1.50136	1.58876	2.00734	1.39383	2.60638	2.01689	0	0	0.17513	0	0	0	AT1G44800.1
32		Transport	GRMZM2G098494	Sobic.008G192900	Si021022m.g	LOC_Os12g44360	Bradi4g00290	0.991586	0.683386	0.290056	0.983067	0.9178	0.153807	0.479493	0.999746	0.992836	0.137403	0.0091305	0.00204799	0.0823495	0.0549214	0.000717368	0.00343609	0.199075	1	11.9383	74.5632	4.57106	4.5912	3.77208	3.91111	3.73525	3.95726	3.35291	3.78156	3.69929	3.82227	3.77704	4.69419	4.00317	4.02313	4.45777	37.6302	66.6667	9.0516	6.51311	5.153	4.239	AT2G01980.1
33		Transport	GRMZM2G055545	Sobic.008G081200	Si021602m.g	LOC_Os12g12934	Bradi4g39780	0.985524	0.989052	0.862851	0.998174	0.0642985	0.967129	0.996284	0.999931	0.954335	0.0793722	0.382166	0.0315365	0.775315	0.000208543	0.116121	1	0.733432	0.150788	0	0	1.9194	1.31547	1.4913	2.056	1.19185	1.78318	1.75066	1.52607	1.80198	1.7891	1.57376	1.29444	1.34123	1.41526	1.85819	3.5241	135.06	0.0314535	2.73592	2.6935	2.34967	AT1G59740.1
34		Transport	GRMZM2G020766	Sobic.002G411500	Si028991m.g	LOC_Os07g47350	Bradi1g18600	0.954991	0.80843	0.0603388	0.997069	0.937634	0.480614	0.989453	0.999197	0.992836	0.0247376	0.0178514	0.000184628	0.482465	0.0739515	0.00365208	0.349923	0.0628346	1	21.558	41.6919	3.08115	3.54654	4.92788	5.80689	5.77926	5.48417	6.40927	6.28324	5.63106	5.74907	4.92876	4.63109	4.63291	4.33162	4.30283	98.5287	78.2606	6.04288	46.9826	15.3231	20.1035	AT3G02050.1
35		Transport	GRMZM2G176430	Sobic.002G245300	Si029455m.g	LOC_Os09g31130	Bradi4g33550	0.996411	0.98226	0.99108	0.11516	0.995105	0.729117	0.472357	0.999904	0.138805	0.323698	0.234223	0.556964	8.5248e-05	1	0.010623	0.00333917	0.52584	0.000761131	6.37695	283.552	1.50837	1.32334	1.60307	1.55528	1.7537	2.42532	2.2224	1.40286	1.59526	1.63951	1.49837	1.56108	1.615	1.71495	1.94262	1001.6	561.279	0.432039	0.771201	0.680815	0.218653	AT5G47560.1
36	STP1	Transport	GRMZM2G374812	Sobic.001G543500	Si035219m.g	LOC_Os03g01170	Bradi1g78400	0.871218	0.73947	0.870954	0.994464	0.180604	0.990911	0.983666	0.99995	0.992836	0.00788733	0.0120066	0.0338315	0.254797	0.000832472	0.430284	0.224621	1	1	1.43685	83.7407	26.0075	38.1321	39.9103	56.3525	69.188	48.182	49.2209	38.1606	33.2212	34.707	43.9457	31.617	38.1467	37.6989	39.5244	13.9066	538.64	11.3246	34.8757	41.6213	41.9952	AT1G11260.1
37		Ribosome	GRMZM2G415846	Sobic.010G239600	Si006084m.g	LOC_Os06g47350	Bradi1g33330	0.0477378	0.0193433	0.00737976	0.907388	0.191273	0.347082	0.65437	0.361372	0.992836	4.9337e-05	4.4714e-05	1.5224e-05	0.0138977	0.000907586	0.00209801	0.00706189	2.8577e-05	1	139.545	130.898	16.7244	9.74446	9.5792	9.31519	8.86449	7.61569	5.72594	7.21388	6.84036	6.74755	8.30518	8.4843	9.49657	8.65688	8.62017	285.054	205.348	48.4051	24.1322	14.0548	15.977	AT2G34750.1
38		Ribosome	GRMZM5G806771	Sobic.004G334200	Si017254m.g	LOC_Os02g55940	Bradi3g54420	0.976464	0.0500506	0.13315	0.994273	0.165206	0.703892	0.0519393	0.999741	0.992836	0.0483701	0.000161986	0.000613158	0.24627	0.000731325	0.00938186	9.972e-05	0.194597	1	22.0294	15.3685	21.6222	8.75637	8.1642	6.95244	5.57216	5.24033	3.40123	3.35578	2.92648	2.76027	3.21427	2.52966	3.9357	2.62021	4.83432	106.34	101.931	61.6262	9.38205	1.75226	2.13953	AT1G15810.1
39		Ribosome	GRMZM2G157034	Sobic.009G258500	Si021463m.g	Chr5:28992429:29912330:none	Bradi2g14270	0.540398	0.175437	0.402421	0.202551	1	1	1	0.966214	1	0.00137085	0.000900029	0.00337563	0.000307081	1	1	1	0.00144426	1	143.571	108.292	9.64293	8.91404	7.97418	7.00628	6.64513	4.59574	4.70662	5.92289	5.10112	4.78012	4.9564	5.18804	5.67357	4.9919	6.29847	91.0418	89.7292	20.2776	5.3619	1.93091	2.19774	AT5G52820.1
40		Signaling	GRMZM2G156035	Sobic.003G007500	Si001531m.g	LOC_Os01g13060	Bradi2g07790	0.99844	0.29186	0.964419	0.997549	0.984137	0.950614	0.19514	1	0.992836	0.746076	0.00174347	0.135867	0.577204	0.305157	0.0759693	0.000658349	1	1	298.391	628.529	6.48821	6.20157	5.27456	4.42421	4.76907	5.50567	5.94714	8.93204	6.6992	7.3797	5.68856	7.71045	7.07005	6.97199	6.60689	13.6996	12.9442	4.35227	6.8185	3.60606	3.69085	AT4G28880.1
41		Signaling	GRMZM2G061005	Sobic.003G015100	Si003893m.g	LOC_Os01g12160	Bradi2g07227	0.226741	0.281148	0.114946	0.468683	0.166275	0.433584	0.917608	0.984138	1	0.000341872	0.00165445	0.000506196	0.00125125	0.000738087	0.00302115	0.0415412	0.00313336	1	1.0058	0.442	2.09013	1.47266	1.53865	1.48831	1.83319	2.71582	1.71318	2.049	2.13952	1.67937	2.04261	1.62007	1.49943	2.14701	1.79025	0	0	0	0	0	0	AT2G46370.4
42	GLR	Signaling	GRMZM2G148807	Sobic.010G231300	Si005804m.g	LOC_Os06g46670	Bradi1g32800	0.951829	0.16439	0.504993	0.996932	0.491549	0.953388	0.931883	0.999585	1	0.0230376	0.000827863	0.0051138	0.460861	0.00474249	0.0807247	0.051029	0.121545	1	9.10515	197.248	1.31741	1.9419	1.46693	2.055	1.58612	3.91106	2.40321	4.57325	4.3079	4.93701	5.06939	6.50413	5.81624	6.50298	4.67521	290.01	663.954	6.71547	18.3329	38.0391	56.637	AT1G05200.1
43		Signaling	GRMZM5G822593	Sobic.007G210400	Si013194m.g	LOC_Os08g39850	Bradi3g39980	0.989538	0.900003	0.844509	0.941383	0.584922	0.770865	0.0291674	0.999777	0.668505	0.110272	0.0380727	0.0272249	0.0227803	0.00693159	0.0132776	4.2313e-05	0.225929	0.0145505	4.62255	2.54385	3.45102	5.44513	6.78009	13.8427	10.2628	4.80853	4.11546	2.91185	2.84004	2.94083	3.49795	2.37351	3.41547	3.06549	3.98477	4.38293	1.10913	0.0886008	29.7951	1.93372	0.629121	AT3G45140.1
44		Signaling	GRMZM2G132212	Sobic.009G203600	Si021056m.g	LOC_Os05g44770	Bradi2g19380	0.984771	0.949311	0.903602	0.471719	0.977913	0.177201	0.828226	0.998232	0.953898	0.0753939	0.0792235	0.0469871	0.00126658	0.217781	0.000849976	0.0179846	0.0285088	0.14929	5.4252	8.4461	2.26496	1.85004	2.40305	2.79575	3.10505	2.50286	2.7797	2.16563	1.9977	1.9154	2.26125	1.52947	1.7111	1.57255	1.96611	0	0	0.0877418	0.305248	0.086717	0.0545689	AT5G25930.1
45		Signaling	GRMZM2G138268	Sobic.008G156900	Si022975m.g	LOC_Os12g40890	Bradi4g02600	0.998835	0.995788	0.995012	0.998584	0.995105	0	0.996284	1	0.992267	1	1	1	1	1	0	1	1	0.925805	54.4072	65.2956	293.997	280.152	279.471	132.177	74.7091	36.5489	51.5785	26.2963	21.968	18.767	43.3649	16.1617	56.9724	20.246	90.8371	1.7755	3.26727	117.769	7.05098	0.688211	0.274587	AT3G04730.1
46		Signaling	GRMZM2G107557	Sobic.006G258300	Si022979m.g	Chr4:33949175:34253350:none	Bradi5g25480	0.987975	0.0798206	0.847774	0.978552	1	1	1	0.998835	1	0.0957885	0.000285699	0.0279164	0.0647157	1	1	1	0.0432893	1	53.2419	14.5945	3.25043	2.89051	2.76533	2.73336	2.63182	3.04346	2.75915	2.45045	1.23057	2.05991	2.8034	2.35142	2.38264	3.11204	3.15526	172.111	103.352	23.1658	12.6487	5.37289	6.94696	AT1G18490.1
47		Signaling	GRMZM2G449094	Sobic.006G267000	Si024146m.g	LOC_Os04g58090	Bradi5g26160	0.977795	0.984494	0.816107	0.997746	0.0324713	0.988347	0.992835	0.99995	0.988876	0.0513408	0.268575	0.022246	0.627798	7.2162e-05	0.334741	0.516879	1	0.641432	16.5709	0.41625	3.52335	3.82714	4.35795	3.69139	3.60245	3.92936	5.06146	3.95568	4.69206	4.22427	3.98667	4.36617	3.42151	3.52138	3.79222	1.79007	1.7498	0	0	0	0.199972	AT5G36970.1
48		Signaling	GRMZM2G019363	Sobic.002G286400	Si031014m.g	LOC_Os09g37540	Bradi4g37070	0.997317	0.992637	0.991922	0.993301	0.992481	0	0.995254	0.999936	0.992836	0.433444	0.570306	0.615505	0.210333	0.649314	0	0.782153	0.788017	1	42.5538	66.989	9.84339	35.8946	55.8067	81.5081	89.8219	105.223	119.639	126.673	142.453	140.679	126.71	135.38	104.348	112.126	74.6708	3.39173	19.9131	1.69	1.36963	3.14443	3.74671	AT2G37210.1
49		Expression_regulation	GRMZM2G163939	Sobic.003G067500	Si003238m.g	LOC_Os01g05900	No Syntenic Region Found	0.998835	0.995788	0.995012	0.0892701	1	1	1	0.99995	1	1	1	1	4.5314e-05	1	1	1	1	1	198.413	111.177	187.948	61.1964	51.0799	43.2564	42.6042	32.7104	34.1056	43.7722	33.4323	33.0533	33.712	40.2522	39.2459	46.2656	50.1926	262.939	298.138	258.642	55.0544	89.8523	105.28	AT3G45980.1
50		Expression_regulation	GRMZM2G150984	Sobic.004G339500	Si016259m.g	LOC_Os02g56540	Bradi3g54890	0.997701	0.0249683	0.984788	0.998584	0.93826	0.996069	0.156513	0.99994	0.992836	0.50589	6.4127e-05	0.324513	1	0.0747512	1	0.000475927	0.842166	1	0.2532	1.82355	4.73566	0.640728	0.753048	1.08901	0.922441	0.738951	1.06841	1.21394	1.05919	0.822984	0.703861	0.746527	0.814149	0.833867	0.780942	0.588667	0.7787	19.1554	0.101968	0.062704	0.0325184	AT4G14330.1
		Expression_regulation	GRMZM2G062084					0.997701	0.0249683	0.984788	0.998584	0.93826	0.996069	0.156513	0.99994	0.992836	0.50589	6.4127e-05	0.324513	1	0.0747512	1	0.000475927	0.842166	1	0.7246	0.97455	4.92768	0.77527	0.63482	0.877993	0.793212	0.994479	1.13269	0.993075	0.884937	0.873183	0.669247	0.741853	0.898465	0.770267	0.894994	0.588667	0.7787	19.1554	0.101968	0.062704	0.0325184	AT4G14330.1
51		Expression_regulation	GRMZM2G319104	Sobic.009G000100	Si020979m.g	LOC_Os05g01020	No Syntenic Region Found	0.0208232	1.57534e-05	4.31883e-05	0.101415	1	1	1	0.223487	1	1.5372e-05	7e-09	3.2e-08	6.038e-05	1	1	1	1.4535e-05	1	0.12915	0.7323	0.313967	0.300262	0.301762	0.365957	0.267007	0.399399	0.697242	0.259359	0.325782	0.310627	0.402934	0.289991	0.318148	0.345882	0.440774	106.045	171.514	12.197	5.15647	5.88235	5.69015	AT1G24190.1
52		Expression_regulation	GRMZM2G049623	Sobic.005G164800	Si026011m.g	LOC_Os11g37090	Bradi4g15337	0.991802	0.979637	0.993231	0.998584	0.144634	0.996069	0.995943	0.999748	0.992836	0.14105	0.203504	0.735566	1	0.000608073	1	0.915582	0.200722	1	0.37965	3.2011	0.239535	0.227664	0.299426	0.295245	0.266209	0.584079	0.254891	0.3103	0.227838	0.293047	0.191491	0.155484	0.232611	0.252888	0.334203	0.3426	4.96657	0.11288	0.370518	0.0753369	0.130426	AT5G56510.1
53		Expression_regulation	GRMZM2G453111	Sobic.001G497000	Si034108m.g	LOC_Os03g06440	Bradi1g74450	0.198408	0.00209249	0.18376	0.149682	0.68301	0.090737	0.00475938	0.992202	0.943289	0.00028858	2.179e-06	0.000953578	0.000199446	0.0105985	0.000385005	2.904e-06	0.0064262	0.120013	1.04755	8.0928	3.14047	1.51981	0.938527	0.937951	0.7764	0.3988	1.09199	0.685872	0.35494	0.37653	0.365488	0.483774	0.557734	0.504109	0.85562	4.9341	17.1794	4.02647	2.14505	0.695211	1.40311	AT1G05460.1
		Expression_regulation	GRMZM2G115633					0.198408	0.00209249	0.18376	0.149682	0.68301	0.090737	0.00475938	0.992202	0.943289	0.00028858	2.179e-06	0.000953578	0.000199446	0.0105985	0.000385005	2.904e-06	0.0064262	0.120013	4.78705	23.3655	8.58511	5.7442	3.8773	5.00242	5.06831	7.71477	6.6409	4.80171	5.05473	2.94016	3.08422	1.66532	2.87524	2.37745	4.27873	4.9341	17.1794	4.02647	2.14505	0.695211	1.40311	AT1G05460.1
54		Other/unknown	GRMZM2G423202	Sobic.003G256000	Si000228m.g	LOC_Os01g48640	Bradi2g46500	0.764408	0.197103	0.0557066	0.865505	0.781099	0.337795	0.423833	0.994639	0.986697	0.00378289	0.00103846	0.000163647	0.0091281	0.0175518	0.00201323	0.00274381	0.00936999	0.535178	0	0	1.75592	2.1291	2.28899	2.86897	5.95421	6.74252	9.32072	8.56967	9.15244	10.6111	10.14	9.5713	9.72869	11.485	11.403	0.401967	1.84407	0	0.0796312	0.0437519	0.0643753	AT4G21700.1
55		Other/unknown	GRMZM2G104829	Sobic.003G095600	Si000850m.g	LOC_Os01g02900	Bradi2g01380	0.954613	0.376811	0.375102	0.993382	0.0146549	0.917161	0.722513	0.993823	1	0.0245221	0.00255777	0.00300891	0.212923	1.5449e-05	0.0436965	0.00971207	0.0081247	1	0	0	4.26896	3.91515	4.79429	5.4616	4.58018	3.83086	2.57075	2.97124	2.53564	2.45275	3.18379	2.48767	2.69659	2.56516	2.63737	1.10893	1.44007	1.51621	0.0655174	0.0386924	0.0262087	AT3G18170.1
56		Other/unknown	GRMZM2G024144	Sobic.003G249000	Si002484m.g	LOC_Os01g47580	Bradi2g45920	0.972967	0.565296	0.346025	0.998584	0.0150547	0.980018	0.996284	0.999604	0.992836	0.0419624	0.00550098	0.00265226	1	1.6725e-05	0.193564	1	0.127596	1	1.2739	0.3812	1.11509	1.0382	1.80263	1.47261	1.08583	1.77642	1.52559	1.37573	1.43261	1.48113	1.13633	1.65443	0.962538	1.47997	1.58754	2.81177	0.2318	0.1687	0.498159	1.93359	1.201	AT3G02600.1
57		Other/unknown	GRMZM2G033555	Sobic.010G195800	Si006920m.g	LOC_Os06g41810	Bradi1g35742	0.998098	0.798977	0.0653532	0.996995	0.979071	0.0353263	0.862144	0.999942	0.992836	0.611807	0.0168131	0.0002094	0.470563	0.230112	8.3723e-05	0.0233272	0.87741	1	4.76425	14.5981	47.8133	31.4486	16.7275	7.08088	4.75085	3.87951	4.81234	2.84021	2.26219	1.73349	3.39472	1.89971	3.9721	2.80167	8.36028	1.43687	11.4331	3.34728	0.189011	0.263514	0.408021	AT2G33590.1
58		Other/unknown	GRMZM2G389462	Sobic.010G274100	Si008014m.g	LOC_Os06g51130	Bradi1g29870	0.0985869	0.0364703	0.00219451	0.0304287	0.0676889	0.000502238	0.0202374	0.254351	0.992836	0.000127513	0.000108037	3.252e-06	9.01e-06	0.000227394	4.25e-07	2.3966e-05	1.7227e-05	1	0.219	2.17555	0.909055	0.565177	0.547714	0.46441	0.467921	1.00003	0.534578	0.537157	0.496461	0.386322	0.44133	0.423499	0.46462	0.464712	0.457743	0	0	0.167316	0	0.000257927	0	AT5G42340.1
59		Other/unknown	GRMZM2G325650	Sobic.010G179800	Si008017m.g	LOC_Os06g39370	Bradi1g37010	0.998835	0.995273	0.534359	0.998051	0.991106	0.0599796	0.996133	0.99995	0.991285	1	0.890677	0.00575242	0.726266	0.548122	0.000207602	0.960895	1	0.8207	517.785	569.174	3.59742	4.26522	4.74203	5.96823	7.79614	12.3542	15.1755	24.7989	34.4625	44.7026	41.3605	55.5425	44.7493	52.9817	44.0203	887.574	1902.35	0.0248352	1.17424	7.53972	9.15892	AT1G80440.1
60		Other/unknown	GRMZM2G031529	Sobic.006G211100	Si009329m.g	LOC_Os04g52200	Bradi5g21380	0.474247	0.162123	0.0045894	0.967087	0.0163951	0.108247	0.922495	0.997138	1	0.00105168	0.000807637	7.818e-06	0.0416791	2.2227e-05	0.000479075	0.0443962	0.017597	1	24.5035	28.0189	2.50931	1.65827	1.24684	1.55727	1.70054	1.61367	1.00832	1.27297	1.07427	1.18502	1.28195	1.37926	1.61316	1.42278	1.46896	80.126	88.7863	14.2985	5.21872	3.59096	3.90129	AT4G19610.1
61		Other/unknown	GRMZM2G152040	Sobic.009G054900	Si009709m.g	LOC_Os05g06890	Bradi2g34740	0.995971	0.976311	0.943665	0.1329	0.995105	0.063749	0.426769	0.999842	1	0.288181	0.174339	0.0839672	0.000127499	1	0.000237359	0.00277698	0.318986	1	1896.55	657.533	25.0119	52.7232	64.913	82.7602	96.9666	69.3726	104.398	103.225	137.62	126.029	113.962	114.979	92.6327	104.627	71.135	151.852	136.968	3.47012	13.2914	14.5374	24.2953	AT3G17470.1
62		Other/unknown	GRMZM2G159208	Sobic.008G035700	Si009922m.g	LOC_Os12g05380	Bradi4g42610	0.0755787	0.99413	0.944853	0.951589	0.991652	0.715862	0.975839	0.999684	0.121556	9.5321e-05	0.716417	0.0858834	0.0278817	0.584332	0.00994339	0.150648	0.159768	0.000592275	0.31775	0.968	0.723078	0.795241	0.627952	1.30345	1.15718	1.66273	1.73122	0.874247	1.57565	1.32692	1.1472	0.844841	1.26392	0.671781	1.29709	0	0	0.0362328	0	0	0	AT5G07720.1
63		Other/unknown	GRMZM2G091118	Sobic.006G205700	Si010702m.g	LOC_Os04g51510	Bradi5g20734	0.998835	0.995788	0.994629	0.941384	0.995105	0.0531453	0.981055	1	0.282193	1	1	0.928323	0.0227807	1	0.000163126	0.193159	1	0.00275896	0	0	2.18294	1.7397	1.79835	1.62316	1.35013	1.78592	0.454476	1.47539	1.23107	0.801182	1.05056	1.10893	1.106	0.921851	1.24853	0	0	0	0	0	0	AT3G23730.1
		Other/unknown	GRMZM2G091303					0.998835	0.995788	0.994629	0.941384	0.995105	0.0531453	0.981055	1	0.282193	1	1	0.928323	0.0227807	1	0.000163126	0.193159	1	0.00275896	0	0	0.70109	0.87577	0.664208	0.734526	0.747995	0.390881	1.34286	1.53387	0.776003	0.960641	0.931244	0.761231	1.21035	0.828995	1.17381	0	0	0	0	0	0	AT3G23730.1
64		Other/unknown	GRMZM2G007736	Sobic.007G144300	Si013282m.g	LOC_Os08g34580	Bradi3g37200	0.998831	0.00229727	0.000307885	0.483599	0.995105	0	1.18219e-05	0.99995	0.949393	0.996432	2.592e-06	3.65e-07	0.00132836	1	0	4e-09	1	0.135357	0.45545	0.2308	1.60912	1.50674	1.54664	1.50328	1.30908	2.40245	1.55057	1.57254	1.39061	1.51245	1.26869	0.996886	0.977604	1.41429	1.5167	0.2335	0.785733	0.532336	2.57193	3.77665	1.7735	AT1G70290.1
65		Other/unknown	GRMZM2G030831	Sobic.007G041200	Si013549m.g	LOC_Os08g05620	Bradi3g17090	0.85435	0.173479	0.642398	0.949434	0.967752	0.977906	0.628104	0.99967	0.991318	0.00683886	0.000887877	0.00900477	0.0266333	0.147614	0.174687	0.00629968	0.153119	0.823866	0	0	30.1832	8.36083	4.27831	3.19044	2.63778	2.91098	4.83222	3.13742	3.20422	2.80002	3.14997	2.76545	2.86149	2.8382	4.96004	277.798	293.515	3.23629	7.5737	8.52461	12.0359	AT1G64940.1
66		Other/unknown	GRMZM2G319345	Sobic.007G169900	Si013591m.g	LOC_Os08g44360	Bradi3g42780	0.923214	0.63952	0.0832605	0.995929	0.768096	0.71649	0.971935	0.999489	1	0.0140177	0.00750468	0.000320794	0.346998	0.0162919	0.00997414	0.129175	0.0987788	1	0	0	2.16923	2.47935	2.4283	2.12502	2.36041	2.5718	2.5839	1.95726	2.21731	1.90125	2.07858	1.90289	1.88644	2.02354	2.82649	4.8162	1.1975	0.0161101	0.0163959	0.408205	0.265698	AT4G33790.1
67		Other/unknown	GRMZM2G313184	Sobic.007G014200	Si014105m.g	LOC_Os08g02110	Bradi3g13590	0.141105	0.162967	0.536742	0.984411	0.0186287	0.950628	0.963741	0.720575	0.987987	0.000191541	0.000815113	0.0058078	0.0895741	2.8412e-05	0.0759912	0.0991409	0.000130234	0.593414	0.33315	5.3646	4.16064	7.27662	14.4049	9.38623	3.59735	1.91514	2.07152	2.10977	2.13887	1.9053	3.7463	1.48663	4.69524	1.80539	2.46503	0.262067	2.37723	0.0220606	0	0.0391077	0	AT4G33420.1
68		Other/unknown	GRMZM2G035563	Sobic.007G195600	Si015104m.g	LOC_Os08g41700	Bradi3g41050	0.994048	0.973131	0.789399	0.497633	0.995105	0.0628866	0.747963	0.999925	0.914905	0.194717	0.153207	0.0187891	0.00140509	1	0.00023016	0.0110694	0.668906	0.0775754	1.1876	11.7744	1.17936	0.975339	0.747697	0.958086	0.619596	0.746923	0.855655	0.864192	0.982702	1.08868	0.804355	0.860431	0.717237	0.84516	0.854783	15.067	9.07127	4.0552	1.3775	0.745296	0.427617	AT3G07210.1
69		Other/unknown	GRMZM2G039254	Sobic.004G025700	Si016257m.g	LOC_Os02g03530	Bradi3g02670	0.988754	0.00790099	0	0.949971	0.995105	0	0.0175723	0.997776	0.992836	0.102503	1.495e-05	0	0.026934	1	0	1.8348e-05	0.0226534	1	4.11935	3.0155	11.4448	7.58847	6.51319	6.48024	6.30312	3.72072	3.19685	1.97661	1.68237	1.59852	1.98232	1.44076	2.30513	1.79895	3.47875	35.7296	31.1454	9.00745	1.7766	0.973886	0.964204	AT1G71210.1
70		Other/unknown	GRMZM2G006234	Sobic.004G016300	Si017469m.g	LOC_Os02g02740	Bradi3g01817	0.979297	0.142185	0.89424	0.85851	0.97341	0.846765	0.100188	0.999471	0.941515	0.0551485	0.00064691	0.0423841	0.00860666	0.180073	0.0218091	0.000259085	0.0954005	0.116154	14.1987	3.79725	7.24828	4.70499	3.02955	3.2607	3.06709	3.56537	1.85606	2.74491	2.61435	1.93474	2.51706	1.89386	2.45917	2.16066	2.68854	23.0408	16.6835	5.71488	1.2381	0.524389	0.665373	AT2G17670.1
71		Other/unknown	GRMZM2G045171	Sobic.004G357600	Si020148m.g	LOC_Os02g58480	Bradi3g60687	0.00180503	0.00241448	3.37409e-06	0.634052	0.514078	0.00516223	0.481433	0.00449436	1	5.33e-07	2.861e-06	2e-09	0.00245766	0.00520388	6.788e-06	0.0034629	2.28e-07	1	0.5103	4.63545	9.59441	12.6406	7.13982	1.9309	4.12227	2.4947	3.00422	1.22901	1.02414	1.06146	2.01561	0.893945	2.25868	1.00808	3.9802	5.137	32.4614	6.00596	1.64521	0.903193	1.34505	AT1G73370.1
72		Other/unknown	GRMZM2G008622	Sobic.006G267100	Si021366m.g	LOC_Os04g58100	Bradi5g26170	0.0605329	0.172099	0.941136	0.298592	0.839832	0.98662	0.683325	0.310203	0.258112	7.1498e-05	0.000879346	0.0801435	0.000603841	0.0257917	0.29103	0.00804864	2.2711e-05	0.00228808	0.22485	1.0898	3.13984	4.1714	5.43525	8.73231	2.5106	1.21149	1.54199	0.792591	1.09746	0.815516	1.94272	1.11168	2.03269	1.09894	1.67526	0.224033	0.732967	1.05366	0.805158	0.0940645	0.0111113	AT5G23390.1
73		Other/unknown	GRMZM2G034647	Sobic.009G181500	Si022076m.g	LOC_Os05g41390	Bradi2g21330	0.332362	7.93294e-05	0.000186057	0.991271	0.0362708	0.282979	0.0310417	0.995818	0.992836	0.000580404	4.7e-08	1.93e-07	0.161082	8.9634e-05	0.0015576	4.7264e-05	0.0120261	1	0.26635	0.2951	12.2419	0.887887	0.834377	0.813948	1.16211	1.24269	1.69319	1.22231	0.960338	0.84849	0.731156	0.841916	0.644371	1.43592	0.947906	0.2041	0.384467	16.7427	0.0159552	0	0.0300557	AT5G06150.1
74		Other/unknown	GRMZM2G323387	Sobic.009G224200	Si023385m.g	LOC_Os05g47960	Bradi2g17310	0.960472	0.029306	0.200007	0.996425	0.563847	0.229641	0.869704	0.999841	0.992836	0.0283299	8.2318e-05	0.00108195	0.395311	0.00635896	0.00117649	0.0248971	0.316595	1	135.516	27.9538	6.56124	6.64406	11.0863	13.1512	6.43321	4.87267	3.91506	4.02473	3.94515	4.09604	5.06801	3.56059	4.28742	3.57356	3.5933	0.4925	0.7983	0.59295	1.86341	1.79202	0.841587	AT3G03280.1
75		Other/unknown	GRMZM2G129064	Sobic.009G177300	Si024626m.g	LOC_Os05g40740	Bradi2g22000	0.995366	0.0293933	0.987134	0.979879	0.995105	0.97358	0.0562861	0.99729	0.992836	0.250452	8.2719e-05	0.384591	0.0690782	1	0.145434	0.000114268	0.0185857	1	0.3413	0.2008	0.914358	0.765588	1.12293	1.45573	1.53556	1.27412	1.37838	0.921265	1.52859	1.23049	1.18079	1.20502	1.44699	1.2442	1.57947	0	0	0	0.0158199	0	0	AT3G13400.1
		Other/unknown	GRMZM2G142584					0.995366	0.0293933	0.987134	0.979879	0.995105	0.97358	0.0562861	0.99729	0.992836	0.250452	8.2719e-05	0.384591	0.0690782	1	0.145434	0.000114268	0.0185857	1	0.62425	0.28435	1.90465	2.2988	2.88456	3.39501	3.13314	5.64734	2.19335	2.68235	2.5977	2.12799	2.47371	1.98646	2.34574	2.11224	2.81012	0	0	0	0.0158199	0	0	AT3G13400.1
76		Other/unknown	GRMZM2G173280	Sobic.008G169300	Si024681m.g	LOC_Os12g41940	Bradi4g01747	0.998186	0.992246	0.236992	0.996265	0.679676	0.0903114	0.987817	0.99995	0.992836	0.641584	0.541305	0.00141918	0.378338	0.010437	0.000382357	0.302446	1	1	0.35905	0.47065	2.71309	2.24427	2.17492	2.46949	2.33795	1.91977	2.39845	2.37912	2.59873	2.75749	2.34089	2.57144	2.05369	2.18571	2.74542	0.788167	0.4925	0.233335	0.0214822	0.0198697	0.0390625	AT1G30320.1
77		Other/unknown	GRMZM2G458607	Sobic.009G230200	Si024932m.g	LOC_Os05g48520	Bradi2g16900	0.369967	0.00560277	0.00743831	0.543767	0.072997	0.00595149	0.0460503	0.931488	0.980999	0.000684636	8.481e-06	1.5413e-05	0.00169061	0.000259777	8.636e-06	8.2357e-05	0.000686628	0.372519	0.2244	0.29415	2.57741	1.79977	2.34492	2.54148	2.07329	2.97579	3.36952	2.1199	2.49614	2.45049	2.31857	1.85987	2.44728	1.94882	2.61263	0	0	0.142402	0	0	0	AT5G19580.1
78		Other/unknown	GRMZM2G114948	Sobic.005G142500	Si026358m.g	LOC_Os11g34090	Bradi4g16930	0.0183076	0.241886	0.245243	0.142288	0.9613	0.906628	0.779732	0.0533653	0.388228	1.238e-05	0.00134969	0.0015045	0.000161857	0.122184	0.0383218	0.0132039	2.847e-06	0.00457876	2.29835	1.4925	20.9714	6.25584	2.16266	2.15868	2.3157	2.25327	2.2937	1.78398	2.6561	1.91187	2.05456	2.03515	1.62805	2.19982	3.65186	0.300067	0.271233	4.76646	0.0578834	0	0	AT3G50170.1
79		Other/unknown	GRMZM2G103972	Sobic.002G333900	Si028885m.g	LOC_Os07g36690	Bradi1g25117	0.990525	0.71628	0.189479	0.996894	0.85977	0.77067	0.951114	0.99995	0.985258	0.121887	0.0106795	0.000997554	0.455284	0.0301582	0.013263	0.0725705	1	0.482209	0.57165	0.33075	1.35704	1.22278	1.24993	1.44456	1.40761	1.89086	1.44403	1.70467	1.2801	1.26779	1.13796	1.00462	1.0649	1.21561	1.74582	0.1625	0.8412	0.0190975	0.0193493	0	0	AT5G16910.1
80		Other/unknown	GRMZM2G703490	Sobic.001G501300	Si034302m.g	LOC_Os03g05730	Bradi1g74922	0.959279	0.892834	0.598196	0.998584	0.178069	0.996069	0.992195	0.998426	0.992836	0.0274655	0.0352431	0.00746274	1	0.000815245	1	0.474139	0.0320287	1	0.70065	4.1472	7.68622	4.90047	3.75967	6.25585	3.30544	2.44528	1.46688	1.44303	1.34374	1.10387	1.94202	1.00573	2.27167	1.34069	2.14812	950.914	1536.86	13.5105	10.3185	5.65233	5.68796	AT5G03340.1
		Other/unknown	GRMZM2G063060					0.959279	0.892834	0.598196	0.998584	0.178069	0.996069	0.992195	0.998426	0.992836	0.0274655	0.0352431	0.00746274	1	0.000815245	1	0.474139	0.0320287	1	32.432	40.0234	8.79595	6.43941	5.72252	6.80926	5.43418	4.91328	5.06556	3.58669	3.92319	3.16192	4.0911	3.66224	4.05841	4.40117	5.08383	950.914	1536.86	13.5105	10.3185	5.65233	5.68796	AT5G03340.1
81		Other/unknown	GRMZM2G055282	Sobic.001G466500	Si034314m.g	LOC_Os03g10420	Bradi1g71082	0.440236	0.00132896	0.0537614	0.99626	0.0160287	0.912339	0.697321	0.99955	0.992836	0.000916938	1.075e-06	0.000155328	0.377801	2.0496e-05	0.0410757	0.00859329	0.11229	1	1.2598	1.9252	1.12523	0.780884	0.592244	0.712732	0.666953	1.56788	0.864767	0.827805	0.778392	0.627124	0.76884	0.767288	0.998276	0.774376	0.996791	7.0467	9.1057	1.842	0.295192	0.0186364	0.05581	AT2G16880.1
82		Other/unknown	GRMZM2G091916	Sobic.001G491300	Si035066m.g	LOC_Os03g07260	Bradi1g73790	0.992436	0.150692	0.290875	0.977695	0.966734	0.414572	0.108217	0.9999	0.989222	0.152977	0.000711945	0.00205614	0.0621745	0.142947	0.00279487	0.000292925	0.504335	0.662212	0.5531	0.24	8.50123	2.99692	2.61145	3.11495	1.6216	1.80935	2.36846	1.44166	1.53972	1.40689	1.5056	1.00696	1.44096	1.14882	2.32908	0.260367	0.213	2.6997	0	0	0.0142969	AT1G26760.1
83		Other/unknown	GRMZM2G099767	Sobic.001G455700	Si035254m.g	LOC_Os03g11650	Bradi1g69870	0.995401	0.959673	0.74274	0.828909	0.983641	0.0740748	0.741479	0.99988	0.992836	0.252337	0.100666	0.0144722	0.00687221	0.295754	0.000289367	0.0106982	0.422004	1	2.0238	1.27525	0.319095	1.12647	1.34359	4.89177	2.26961	0.666978	0.600871	0.413363	0.496661	0.273266	0.686788	0.301275	0.550881	0.651307	0.477007	1.23387	23.4446	0.517735	6.23141	0.729596	0.463888	AT1G24764.1
84		Other/unknown	GRMZM2G123709	Sobic.001G310100	Si035330m.g	LOC_Os10g39760	Bradi3g32380	0.990156	0.796196	0.117034	0.992826	0.97447	0.0962173	0.929786	0.999595	0.98785	0.117271	0.016526	0.000520291	0.196303	0.187753	0.000420168	0.0493932	0.124517	0.586638	72.3256	86.5293	4.96831	4.43646	3.75824	4.33486	3.95265	3.00513	3.16875	4.50346	4.79926	4.46192	3.71994	6.0522	5.12818	5.98555	5.31672	168.485	203.03	6.51671	6.29191	5.92053	5.6074	AT4G35140.1
85		Other/unknown	GRMZM2G135940	Sobic.001G203600	Si035359m.g	Chr10:18953194:19281726:none	Bradi3g30090	0.979886	0.0237141	0.0809155	0.998492	1	1	1	0.999796	1	0.056799	5.9434e-05	0.000303706	0.938929	1	1	1	0.248098	1	22.3758	21.6634	12.6227	11.9478	8.40012	10.1091	9.05764	6.92254	6.20901	5.93388	4.50884	5.07162	6.47128	3.88202	5.68094	3.76856	6.43279	2.8811	3.16873	1.96698	0	0	0	AT4G21705.1
86		Other/unknown	GRMZM2G097229	Sobic.001G542200	Si037023m.g	LOC_Os03g01260	Bradi1g78350	0.986468	0.151827	0.115898	0.929141	0.0342453	0.00471763	0.00534055	0.999792	1	0.0849914	0.000721006	0.000512589	0.0185994	7.986e-05	5.892e-06	3.614e-06	0.242561	1	0	0	4.58039	2.88746	1.8942	1.36102	1.64834	1.3682	1.56665	1.60112	2.037	1.8412	1.48882	1.39006	1.34146	1.38164	2.15195	0	0	0.179159	0	0	0	AT2G45110.1
87		Other/unknown	GRMZM5G879127	Sobic.001G184900	Si038317m.g	LOC_Os03g37810	Bradi1g15640	0.990729	0.939666	0.157311	0.966093	0.979152	0.0551729	0.75674	0.999929	0.948153	0.124595	0.065882	0.000765571	0.0404159	0.23102	0.000175234	0.0116034	0.706879	0.13195	0	0	1.00892	1.31521	0.637215	0.746127	0.627887	1.26623	0.643923	0.696964	1.25641	1.03685	1.11681	1.35748	0.90413	1.05727	1.32723	137.724	233.534	73.954	0.977428	2.76934	12.2479	AT3G48180.1
		Other/unknown	GRMZM2G073192					0.990729	0.939666	0.157311	0.966093	0.979152	0.0551729	0.75674	0.999929	0.948153	0.124595	0.065882	0.000765571	0.0404159	0.23102	0.000175234	0.0116034	0.706879	0.13195	0	0	1.02327	0.912891	1.31354	1.29489	1.16169	1.17181	0.595954	1.12897	1.84124	1.09675	0.826906	0.991887	1.20875	0.708314	2.34497	137.724	233.534	73.954	0.977428	2.76934	12.2479	AT3G48180.1
88		Other/unknown	GRMZM2G141535	Sobic.001G062600	Si040152m.g	LOC_Os03g57690	Bradi1g06200	0.951458	0.12389	0.422269	0.991889	0.0350954	0.781951	0.390937	0.999411	0.992836	0.0228523	0.000522136	0.00366381	0.173458	8.3825e-05	0.0141534	0.00239416	0.0856939	1	6.04805	4.24095	7.25123	6.25916	4.44999	8.36355	4.85235	2.69855	1.14704	2.09652	1.0581	1.03848	1.79075	1.11908	1.48771	1.1851	2.23315	0.144333	0.0928	0.289048	0.0236167	0.022035	0.069711	AT3G43600.1
a Ortholog groups with gene names are the prioritiezed 18 groups. Names are the same as appear in Fig. 1 and Table S2
b Zm: maize; Sb: sorghum; Si: Setaria italia; Do: Dichanthelium; Bd: Brachypodium distachyon; Os: rice
c In cases where test can not be conducted due to less than 3 taxa, both FDR and p values are scored as 1
d Maize expression profile based on Chang et al. 2012 (Zm_BS and Zm_M) and Wang et al. 2014 (Zm_G1-G15)
e Setaria viridis expression profile based on John et al. 2014 (Sv_BS and Sv_M) and Studer et al. 2015 (Sv_G1-G4)
f Arabidopsis/rice homologs and annotations are based on S. italica annotations from phytozome 10.3 (http://phytozome.jgi.doe.gov)
[truncated: 4 more columns]

## Sheet: condition_1
Table S3 conitnue: Single tests on phylogeny ❶ (Full)
Fals Discovery Rate	Si_gene_ID	Si_position	p-value	w0(background)	w1(C4 branch)	At_homolog_ID	At_name	At_annotation	Os_homolog_ID	Os_name	Os_annotation
0.00126657	Si000645m.g	scaffold_5:11688125-11693550	1.87e-07	0.11384	0.43935	AT5G25880.1	ATNADP-ME3,NADP-ME3	NADP-malic enzyme 3	LOC_Os01g09320.1		NADP-dependent malic enzyme, chloroplast precursor, putative, expressed
0.00180503	Si020148m.g	scaffold_1:41985546-41991404	5.33e-07	0.10633	0.27304	AT1G73370.1	ATSUS6,SUS6	sucrose synthase 6	LOC_Os02g58480.1		sucrose synthase, putative, expressed
0.00252863	Si005789m.g	scaffold_4:28034888-28043321	1.12e-06	0.05645	0.16758	AT2G42600.1	ATPPC2,PPC2	phosphoenolpyruvate carboxylase 2	LOC_Os02g14770.1		phosphoenolpyruvate carboxylase, putative, expressed
0.0183076	Si026358m.g	scaffold_8:27926392-27928505	1.238e-05	0.0461	0.15821	AT3G50170.1		Plant protein of unknown function (DUF247)	LOC_Os11g34090.1		plant protein of unknown function domain containing protein, expressed
0.0208232	Si020979m.g	scaffold_3:7902786-7910619	1.5372e-05	0.35818	0.74825	AT1G24190.1	ATSIN3,SIN3,SNL3	SIN3-like 3	LOC_Os05g01020.2		transcriptional repressor, putative, expressed
0.0460363	Si019397m.g	scaffold_1:39140614-39142882	4.6405e-05	0.05137	0.22443	AT1G44800.1		nodulin MtN21 /EamA-like transporter family protein	LOC_Os02g52930.1		integral membrane protein DUF6 containing protein, expressed
0.0477378	Si006084m.g	scaffold_4:37370452-37378683	4.9337e-05	0.24073	0.57495	AT2G34750.1		RNA polymerase I specific transcription initiation factor RRN3 protein	LOC_Os06g47350.2		RNA polymerase I specific transcription initiation factor RRN3 family protein, putative, expressed
0.0605329	Si021366m.g	scaffold_3:841894-845226	7.1498e-05	0.09997	0.26229	AT5G23390.1		Plant protein of unknown function (DUF639)	LOC_Os04g58100.1		expressed protein
0.0669168	Si026480m.g	scaffold_8:4329280-4332135	8.3613e-05	0.05206	0.19031	AT4G38970.1	FBA2	fructose-bisphosphate aldolase 2	LOC_Os11g07020.1		fructose-bisphospate aldolase isozyme, putative, expressed
0.0755787	Si009922m.g	scaffold_7:35246707-35248231	9.5321e-05	0.07671	0.09494	AT5G07720.1		Galactosyl transferase GMA12/MNN10 family protein	LOC_Os12g05380.1		glycosyltransferase, putative, expressed
0.0869904	Si024315m.g	scaffold_3:22408804-22413286	0.000111085	0.17867	0.53139	AT5G12470.1		Protein of unknown function (DUF3411)	LOC_Os05g32230.1		expressed protein
0.0985869	Si008014m.g	scaffold_4:39927489-39929798	0.000127513	0.0526	0.1447	AT5G42340.1	PUB15	Plant U-Box 15	LOC_Os06g51130.1		spotted leaf 11, putative, expressed
0.141105	Si014105m.g	scaffold_6:8051885-8053299	0.000191541	0.07035	0.22681	AT4G33420.1		Peroxidase superfamily protein	LOC_Os08g02110.1		peroxidase precursor, putative, expressed
0.142256	Si021174m.g	scaffold_3:21266944-21274033	0.000193363	0.12345	0.27046	AT4G15530.5	PPDK	pyruvate orthophosphate dikinase	LOC_Os05g33570.2		pyruvate, phosphate dikinase, chloroplast precursor, putative, expressed
0.198408	Si034108m.g	scaffold_9:55742292-55745715	0.00028858	0.21302	0.40681	AT1G05460.1	SDE3	P-loop containing nucleoside triphosphate hydrolases superfamily protein	LOC_Os03g06440.1		RNA helicase SDE3, putative, expressed
0.226741	Si003893m.g	scaffold_5:2088918-2091685	0.000341872	0.07922	0.15527	AT2G46370.4	FIN219,JAR1	Auxin-responsive GH3 family protein	LOC_Os01g12160.1		OsGH3.3 - Probable indole-3-acetic acid-amido synthetase, expressed
0.241579	Si022118m.g	scaffold_3:1455294-1459676	0.000371371	0.08346	0.2743	AT5G35630.1	ATGSL1,GLN2,GS2	glutamine synthetase 2	LOC_Os04g56400.1		glutamine synthetase, catalytic domain containing protein, expressed
0.264361	Si017480m.g	scaffold_1:120961-123970	0.000418978	0.01851	0.11205	AT1G68010.1	ATHPR1,HPR	hydroxypyruvate reductase	LOC_Os02g01150.2		erythronate-4-phosphate dehydrogenase domain containing protein, expressed
0.332362	Si022076m.g	scaffold_3:14799513-14802479	0.000580404	0.14801	0.37756	AT5G06150.1	CYC1BAT,CYCB1;2	Cyclin family protein	LOC_Os05g41390.1		cyclin, putative, expressed
0.337002	Si015309m.g	scaffold_6:7022158-7024789	0.000592625	0.03831	0.11174	AT5G40780.1	LHT1	lysine histidine transporter 1	LOC_Os08g03350.1		amino acid transporter, putative, expressed
0.369967	Si024932m.g	scaffold_3:10822765-10824634	0.000684636	0.0727	0.18195	AT5G19580.1		glyoxal oxidase-related protein	LOC_Os05g48520.1		glyoxal oxidase-related, putative, expressed
0.38708	Si029098m.g	scaffold_2:10318725-10323456	0.000736302	0.11951	0.25676	AT1G17840.1	ABCG11,ATWBC11,COF1,DSO,WBC11	white-brown complex homolog protein 11	LOC_Os07g18874.1		white-brown complex homolog protein 11, putative, expressed
0.42459	Si002088m.g	scaffold_5:42284738-42289071	0.000860303	0.06942	0.29613	AT1G43670.1		Inositol monophosphatase family protein	LOC_Os01g64660.2		fructose-1,6-bisphosphatase, putative, expressed
0.440236	Si034314m.g	scaffold_9:53611651-53615945	0.000916938	0.17755	0.32304	AT2G16880.1		Pentatricopeptide repeat (PPR) superfamily protein	LOC_Os03g10420.1		PPR repeat containing protein, expressed
0.474247	Si009329m.g	scaffold_7:29665945-29671402	0.00105168	0.17636	0.32013	AT4G19610.1		nucleotide binding;nucleic acid binding;RNA binding	LOC_Os04g52200.1		RNA recognition motif containing protein, putative, expressed
0.487147	Si029404m.g	scaffold_2:33324433-33326181	0.00110746	0.08927	0.18969	AT2G03220.1	ATFT1,ATFUT1,FT1,MUR2	fucosyltransferase 1	LOC_Os09g28460.1		xyloglucan fucosyltransferase, putative, expressed
0.495148	Si037218m.g	scaffold_9:11445801-11450431	0.00114349	0.10147	0.43316	AT5G66860.1		Ribosomal protein L25/Gln-tRNA synthetase, anti-codon-binding domain	LOC_Os03g41612.1		ribosomal protein L25, putative, expressed
0.540398	Si021463m.g	scaffold_3:8055412-8061187	0.00137085	0.04425	0.14865	AT5G52820.1		WD-40 repeat family protein / notchless protein, putative	LOC_Os11g38170.2		notchless protein, putative, expressed
0.549702	Si022947m.g	scaffold_3:8253892-8257704	0.00142327	0.1604	0.41906	AT5G39890.1		Protein of unknown function (DUF1637)	LOC_Os05g51470.1		2-aminoethanethiol dioxygenase, putative, expressed
0.56181	Si013585m.g	scaffold_6:35083846-35086588	0.00149481	0.05573	0.15449	AT5G38030.1		MATE efflux family protein	LOC_Os08g43654.1		MATE efflux family protein, putative, expressed
0.567028	Si000732m.g	scaffold_5:37747487-37752662	0.00152687	0.03491	0.08658	AT4G37390.1	AUR3,BRU6,GH3-2,GH3.2,YDK1	Auxin-responsive GH3 family protein	LOC_Os01g55940.1		OsGH3.2 - Probable indole-3-acetic acid-amido synthetase, expressed
0.594742	Si011717m.g	scaffold_7:23587980-23590155	0.00171102	0.23076	0.65404	AT1G69850.1	ATNRT1:2,NRT1:2,NTL1	nitrate transporter 1:2	LOC_Os04g41410.1		expressed protein
0.619791	Si037746m.g	scaffold_9:39519134-39520044	0.00190056	0.10231	0.65249	AT3G09925.1		Pollen Ole e 1 allergen and extensin family protein	LOC_Os10g39890.1		POEI31 - Pollen Ole e I allergen and extensin family protein precursor, putative, expressed
0.645912	Si028928m.g	scaffold_2:36944188-36951254	0.00212678	0.08394	0.16989	AT5G13300.1	AGD3,SFC,VAN3	ARF GTPase-activating protein	LOC_Os09g33600.1		ARF GTPase-activating domain-containing protein, putative, expressed
0.64906	Si022189m.g	scaffold_3:11809687-11812208	0.00215631	0.08674	0.28634	AT1G80170.1		Pectin lyase-like superfamily protein	LOC_Os05g46510.1		polygalacturonase, putative, expressed
0.65401	Si014446m.g	scaffold_6:221912-223034	0.00220384	0.02799	0.12147	AT3G44220.1		Late embryogenesis abundant (LEA) hydroxyproline-rich glycoprotein family	LOC_Os08g01220.1		harpin-induced protein 1 domain containing protein, expressed
0.68382	Si005738m.g	scaffold_4:36659417-36666822	0.00252155	0.15443	0.26694	AT4G30110.1	ATHMA2,HMA2	heavy metal atpase 2	LOC_Os07g12900.1		cadmium/zinc-transporting ATPase, putative, expressed
0.699657	Si019853m.g	scaffold_1:4959553-4962102	0.00271598	0.18471	0.62362	AT5G06770.1		KH domain-containing protein / zinc finger (CCCH type) family protein	LOC_Os02g10080.1		zinc finger C-x8-C-x5-C-x3-H type family protein, expressed
0.71857	Si021873m.g	scaffold_3:498927-505710	0.00297686	0.06599	0.18617	AT1G63500.1		Protein kinase protein with tetratricopeptide repeat domain	LOC_Os04g58750.1		protein kinase family protein, putative, expressed
0.723267	Si010221m.g	scaffold_7:3304318-3308008	0.00304717	0.02207	0.06741	AT4G13710.1		Pectin lyase-like superfamily protein	LOC_Os04g05050.1		pectate lyase precursor, putative, expressed
0.742063	Si008152m.g	scaffold_4:369576-371215	0.00335418	0.06781	0.16047	AT5G24000.1		Protein of unknown function (DUF819)	LOC_Os06g01790.1		expressed protein
0.744536	Si034509m.g	scaffold_9:961555-963924	0.00339793	0.03776	0.0812	AT1G21680.1		DPP6 N-terminal domain-like protein	LOC_Os03g62370.1		WD40-like Beta Propeller Repeat family protein, expressed
0.756913	Si016917m.g	scaffold_1:5481092-5482960	0.0036303	0.07026	0.15363	AT4G15480.1	UGT84A1	UDP-Glycosyltransferase superfamily protein	LOC_Os02g09510.1		limonoid UDP-glucosyltransferase, putative, expressed
0.762991	Si014486m.g	scaffold_6:7506570-7508910	0.0037533	0.01867	0.13392	AT4G00100.1	ATRPS13A,PFL2,RPS13,RPS13A	ribosomal protein S13A	LOC_Os08g02410.1		40S ribosomal protein S13, putative, expressed
0.764408	Si000228m.g	scaffold_5:33128111-33131378	0.00378289	0.19071	0.32669	AT4G21700.1		Protein of unknown function (DUF2921)	LOC_Os01g48620.1		expressed protein
0.790987	Si035596m.g	scaffold_9:5229228-5231341	0.00441221	0.07059	0.15599	AT3G02100.1		UDP-Glycosyltransferase superfamily protein	LOC_Os03g55030.1		UDP-glucoronosyl and UDP-glucosyl transferase domain containing protein, expressed
0.796711	Si029475m.g	scaffold_2:29042404-29046782	0.00456927	0.08769	0.19527	AT5G62890.1		Xanthine/uracil permease family protein	LOC_Os09g21340.1		nucleobase-ascorbate transporter, putative, expressed
0.803924	Si006802m.g	scaffold_4:3011554-3013973	0.00478023	0.27839	0.62109	AT1G53910.3	RAP2.12	related to AP2 12	LOC_Os06g09390.1		AP2 domain containing protein, expressed
0.819069	Si000568m.g	scaffold_5:43386255-43390496	0.00527799	0.16475	0.30895	AT1G67680.1		SRP72 RNA-binding domain	LOC_Os01g66560.1		signal recognition particle 72 kDa protein, putative, expressed
0.819509	Si011048m.g	scaffold_7:25485547-25486275	0.00529367	0.14616	0.90954	AT1G73260.1	ATKTI1,KTI1	kunitz trypsin inhibitor 1	LOC_Os04g44470.1		KUN1 - Kunitz-type trypsin inhibitor precursor, expressed
0.830366	Si009804m.g	scaffold_7:21807428-21810930	0.00570711	0.07884	0.17259	AT1G71830.1	ATSERK1,SERK1	somatic embryogenesis receptor-like kinase 1	LOC_Os04g38480.1		BRASSINOSTEROID INSENSITIVE 1-associated receptor kinase 1 precursor, putative, expressed
0.841769	Si006633m.g	scaffold_4:6680516-6682348	0.0062024	0.08102	0.2092	AT1G44800.1		nodulin MtN21 /EamA-like transporter family protein	LOC_Os06g10750.1		integral membrane protein DUF6 containing protein, expressed
0.843054	Si009643m.g	scaffold_7:30561096-30566166	0.00626276	0.11372	0.23814	AT3G15160.1			LOC_Os04g53530.1		expressed protein
0.845949	Si040242m.g	scaffold_9:41978827-41981485	0.00640236	0.08598	0.20582	AT1G13970.1		Protein of unknown function (DUF1336)	LOC_Os12g38850.1		DUF1336 domain containing protein, expressed
0.849891	Si039954m.g	scaffold_9:13006250-13007729	0.00660108	0.04258	0.109	AT2G46760.1		D-arabinono-1,4-lactone oxidase family protein	LOC_Os03g36530.1		FAD-binding and arabino-lactone oxidase domains containing protein, putative, expressed
0.85435	Si013549m.g	scaffold_6:5055142-5057187	0.00683886	0.06166	0.13299	AT1G64940.1	CYP89A6	cytochrome P450, family 87, subfamily A, polypeptide 6	LOC_Os08g05620.1		cytochrome P450, putative, expressed
0.858548	Si035300m.g	scaffold_9:36211654-36215987	0.00707641	0.04016	0.10334	AT5G46570.1	BSK2	BR-signaling kinase 2	LOC_Os10g42110.1		protein kinase family protein, putative, expressed
0.858899	Si029067m.g	scaffold_2:5683516-5686604	0.00709694	0.0228	0.04645	AT4G15560.1	CLA,CLA1,DEF,DXPS2,DXS	Deoxyxylulose-5-phosphate synthase	LOC_Os07g09190.1		transketolase, putative, expressed
0.859732	Si008290m.g	scaffold_4:39804736-39806027	0.007146	0.11442	0.24174	AT1G71250.1		GDSL-like Lipase/Acylhydrolase superfamily protein	LOC_Os06g50940.1		GDSL-like lipase/acylhydrolase, putative, expressed
0.861171	Si013970m.g	scaffold_6:4374738-4378477	0.00723218	0.185	0.39652	AT4G27585.1		SPFH/Band 7/PHB domain-containing membrane-associated protein family	LOC_Os08g06200.1		stomatin-like protein 2, putative, expressed
0.865388	Si013413m.g	scaffold_6:35008103-35009999	0.00749527	0.04389	0.0948	AT4G34940.1	ARO1	armadillo repeat only 1	LOC_Os08g43500.1		armadillo/beta-catenin repeat family protein, putative, expressed
0.865495	Si014238m.g	scaffold_6:30395231-30397399	0.00750217	0.07294	0.2226	AT1G08080.1	ACA7,ATACA7	alpha carbonic anhydrase 7	LOC_Os08g36630.1		bifunctional monodehydroascorbate reductase and carbonic anhydrasenectarin-3 precursor, putative, expressed
0.871218	Si035219m.g	scaffold_9:58779643-58782919	0.00788733	0.02929	0.09009	AT1G11260.1	ATSTP1,STP1	sugar transporter 1	LOC_Os10g41190.1		transporter family protein, putative, expressed
0.873711	Si039424m.g	scaffold_9:10174519-10175001	0.00806605	0.08457	0.35887	AT2G32300.1	UCC1	uclacyanin 1	LOC_Os03g44630.1		plastocyanin-like domain containing protein, putative, expressed
0.874566	Si012684m.g	scaffold_7:18675480-18680311	0.00812896	0.12215	0.24683	AT4G13420.1	ATHAK5,HAK5	high affinity K+ transporter 5	LOC_Os04g32920.4		potassium transporter, putative, expressed
0.875559	Si000860m.g	scaffold_5:47061493-47063182	0.00820314	0.20558	0.35462	AT3G48250.1		Pentatricopeptide repeat (PPR) superfamily protein	LOC_Os01g73950.1		PPR repeat containing protein, expressed
0.875676	Si035592m.g	scaffold_9:8605246-8610276	0.00821195	0.20054	0.46861	AT1G27090.1		glycine-rich protein	LOC_Os03g48260.1		expressed protein
0.88172	Si034465m.g	scaffold_9:1687039-1689769	0.00869119	0.09524	0.18093	AT3G53810.1		Concanavalin A-like lectin protein kinase family protein	LOC_Os03g60810.1		lectin-like receptor kinase, putative, expressed
0.884397	Si001742m.g	scaffold_5:43796840-43800716	0.00891947	0.21266	0.48346	AT4G37050.1	AtPLAIVC,PLA V,PLP4	PATATIN-like protein 4	LOC_Os01g67310.1		patatin, putative, expressed
0.891484	Si029556m.g	scaffold_2:10787188-10795875	0.00957808	0.1512	0.30561	AT3G61050.1	NTMC2T4,NTMC2TYPE4	Calcium-dependent lipid-binding (CaLB domain) family protein	LOC_Os07g22640.1		lipid binding protein, putative, expressed
0.891689	Si032704m.g	scaffold_2:30438584-30440686	0.0095984	0.00547	0.11615	AT1G26880.1		Ribosomal protein L34e superfamily protein	LOC_Os09g24690.1		60S ribosomal protein L34, putative, expressed

## Sheet: condition_2
Table S3 conitnue: Single tests on phylogeny ❷ (Exclude Zm)
Fals Discovery Rate	Si_gene_ID	Si_position	p-value	w0(background)	w1(C4 branch)	At_homolog_ID	At_name	At_annotation	Os_homolog_ID	Os_name	Os_annotation
0	Si000645m.g	scaffold_5:11688125-11693550	0	0.07585	0.51186	AT5G25880.1	ATNADP-ME3,NADP-ME3	NADP-malic enzyme 3	LOC_Os01g09320.1		NADP-dependent malic enzyme, chloroplast precursor, putative, expressed
0	Si005789m.g	scaffold_4:28034888-28043321	0	0.03253	0.17686	AT2G42600.1	ATPPC2,PPC2	phosphoenolpyruvate carboxylase 2	LOC_Os02g14770.1		phosphoenolpyruvate carboxylase, putative, expressed
1.57534e-05	Si020979m.g	scaffold_3:7902786-7910619	7e-09	0.29261	0.76764	AT1G24190.1	ATSIN3,SIN3,SNL3	SIN3-like 3	LOC_Os05g01020.2		transcriptional repressor, putative, expressed
7.93294e-05	Si022076m.g	scaffold_3:14799513-14802479	4.7e-08	0.10801	0.39493	AT5G06150.1	CYC1BAT,CYCB1;2	Cyclin family protein	LOC_Os05g41390.1		cyclin, putative, expressed
0.00132896	Si034314m.g	scaffold_9:53611651-53615945	1.075e-06	0.14854	0.34437	AT2G16880.1		Pentatricopeptide repeat (PPR) superfamily protein	LOC_Os03g10420.1		PPR repeat containing protein, expressed
0.00209249	Si034108m.g	scaffold_9:55742292-55745715	2.179e-06	0.17279	0.37626	AT1G05460.1	SDE3	P-loop containing nucleoside triphosphate hydrolases superfamily protein	LOC_Os03g06440.1		RNA helicase SDE3, putative, expressed
0.00229727	Si013282m.g	scaffold_6:28949335-28953028	2.592e-06	0.07686	0.37801	AT1G70290.1	ATTPS8,ATTPSC,TPS8	trehalose-6-phosphatase synthase S8	LOC_Os02g54820.1		trehalose-6-phosphate synthase, putative, expressed
0.00241448	Si020148m.g	scaffold_1:41985546-41991404	2.861e-06	0.09592	0.21815	AT1G73370.1	ATSUS6,SUS6	sucrose synthase 6	LOC_Os02g58480.1		sucrose synthase, putative, expressed
0.00430872	Si004276m.g	scaffold_5:47174103-47174958	5.862e-06	0.00418	999	AT4G01470.1	ATTIP1.3,GAMMA-TIP3,TIP1;3	tonoplast intrinsic protein 1;3	LOC_Os01g74450.1		aquaporin protein, putative, expressed
0.00560277	Si024932m.g	scaffold_3:10822765-10824634	8.481e-06	0.05866	0.17775	AT5G19580.1		glyoxal oxidase-related protein	LOC_Os05g48520.1		glyoxal oxidase-related, putative, expressed
0.00733402	Si024315m.g	scaffold_3:22408804-22413286	1.3071e-05	0.16046	0.53866	AT5G12470.1		Protein of unknown function (DUF3411)	LOC_Os05g32230.1		expressed protein
0.00790099	Si016257m.g	scaffold_1:8807071-8810950	1.495e-05	0.2191	0.45314	AT1G71210.1		Pentatricopeptide repeat (PPR) superfamily protein	LOC_Os02g03530.1		PPR repeat domain containing protein, putative, expressed
0.00806018	Si019397m.g	scaffold_1:39140614-39142882	1.552e-05	0.04986	0.22504	AT1G44800.1		nodulin MtN21 /EamA-like transporter family protein	LOC_Os02g52930.1		integral membrane protein DUF6 containing protein, expressed
0.0139517	Si001693m.g	scaffold_5:251678-255050	2.9431e-05	0.1006	0.31179	AT5G46110.1	APE2,TPT	Glucose-6-phosphate/phosphate translocator-related	LOC_Os01g13770.1		DUF250 domain containing protein, putative, expressed
0.0193433	Si006084m.g	scaffold_4:37370452-37378683	4.4714e-05	0.21379	0.47958	AT2G34750.1		RNA polymerase I specific transcription initiation factor RRN3 protein	LOC_Os06g47350.2		RNA polymerase I specific transcription initiation factor RRN3 family protein, putative, expressed
0.0237141	Si035359m.g	scaffold_9:14523637-14525837	5.9434e-05	0.13509	0.36332	AT4G21705.1		Tetratricopeptide repeat (TPR)-like superfamily protein	LOC_Os07g40750.1		PPR repeat domain containing protein, putative, expressed
0.0249683	Si016259m.g	scaffold_1:41023108-41027480	6.4127e-05	0.10416	0.20653	AT4G14330.1		P-loop containing nucleoside triphosphate hydrolases superfamily protein	LOC_Os02g56540.1		kinesin motor domain containing protein, putative, expressed
0.029306	Si023385m.g	scaffold_3:11245279-11246428	8.2318e-05	0.03172	0.29634	AT3G03280.1			LOC_Os05g47960.1		expressed protein
0.0293933	Si024626m.g	scaffold_3:15236126-15237966	8.2719e-05	0.03888	0.11104	AT3G13400.1	sks13	SKU5 similar 13	LOC_Os05g40740.1		monocopper oxidase, putative, expressed
0.0364703	Si008014m.g	scaffold_4:39927489-39929798	0.000108037	0.04397	0.11803	AT5G42340.1	PUB15	Plant U-Box 15	LOC_Os06g51130.1		spotted leaf 11, putative, expressed
0.0500506	Si017254m.g	scaffold_1:40695095-40698105	0.000161986	0.18499	0.44864	AT1G15810.1		S15/NS1, RNA-binding protein	LOC_Os02g55940.1		ribosomal protein S15 containing protein, expressed
0.0510467	Si013585m.g	scaffold_6:35083846-35086588	0.000166339	0.05081	0.16149	AT5G38030.1		MATE efflux family protein	LOC_Os08g43654.1		MATE efflux family protein, putative, expressed
0.0691743	Si026111m.g	scaffold_8:40403011-40404895	0.000238894	0.13555	0.30289	AT2G37650.1		GRAS family transcription factor	LOC_Os12g38490.1		SCARECROW, putative, expressed
0.0798206	Si022979m.g	scaffold_3:1893652-1896820	0.000285699	0.14167	0.53943	AT1G18490.1		Protein of unknown function (DUF1637)	LOC_Os08g03870.1		2-aminoethanethiol dioxygenase, putative, expressed
0.11046	Si006745m.g	scaffold_4:33976730-33984388	0.000441648	0.01398	0.07028	AT4G26530.1		Aldolase superfamily protein	LOC_Os06g40640.2		fructose-bisphospate aldolase isozyme, putative, expressed
0.12389	Si040152m.g	scaffold_9:3541828-3547403	0.000522136	0.12384	0.19437	AT3G43600.1	AAO2,AO3,AOgamma,atAO-2,AtAO3	aldehyde oxidase 2	LOC_Os03g57680.1		aldehyde oxidase, putative, expressed
0.128626	Si028928m.g	scaffold_2:36944188-36951254	0.000552639	0.07953	0.16776	AT5G13300.1	AGD3,SFC,VAN3	ARF GTPase-activating protein	LOC_Os09g33600.1		ARF GTPase-activating domain-containing protein, putative, expressed
0.142185	Si017469m.g	scaffold_1:9695187-9696829	0.00064691	0.07673	0.19713	AT2G17670.1		Tetratricopeptide repeat (TPR)-like superfamily protein	LOC_Os02g02740.1		PPR repeat containing protein, expressed
0.150677	Si017480m.g	scaffold_1:120961-123970	0.00071183	0.0139	0.0682	AT1G68010.1	ATHPR1,HPR	hydroxypyruvate reductase	LOC_Os02g01150.2		erythronate-4-phosphate dehydrogenase domain containing protein, expressed
0.150692	Si035066m.g	scaffold_9:55283354-55285198	0.000711945	0.11502	0.25136	AT1G26760.1	ATXR1,SDG35	SET domain protein 35	LOC_Os03g07260.1		tetratricopeptide repeat domain containing protein, expressed
0.151827	Si037023m.g	scaffold_9:58645866-58646975	0.000721006	0.00369	0.05381	AT2G45110.1	ATEXPB4,ATHEXP BETA 1.1,EXPB4	expansin B4	LOC_Os10g40730.1		expansin precursor, putative, expressed
0.162123	Si009329m.g	scaffold_7:29665945-29671402	0.000807637	0.15769	0.28072	AT4G19610.1		nucleotide binding;nucleic acid binding;RNA binding	LOC_Os04g52200.1		RNA recognition motif containing protein, putative, expressed
0.162967	Si014105m.g	scaffold_6:8051885-8053299	0.000815113	0.06696	0.17552	AT4G33420.1		Peroxidase superfamily protein	LOC_Os08g02110.1		peroxidase precursor, putative, expressed
0.16439	Si005804m.g	scaffold_4:37885092-37890251	0.000827863	0.2111	0.35821	AT1G05200.1	ATGLR3.4,GLR3.4,GLUR3	glutamate receptor 3.4	LOC_Os06g46670.2		glutamate receptor, putative, expressed
0.172099	Si021366m.g	scaffold_3:841894-845226	0.000879346	0.1048	0.21505	AT5G23390.1		Plant protein of unknown function (DUF639)	LOC_Os04g58100.1		expressed protein
0.173479	Si013549m.g	scaffold_6:5055142-5057187	0.000887877	0.04696	0.12908	AT1G64940.1	CYP89A6	cytochrome P450, family 87, subfamily A, polypeptide 6	LOC_Os08g05620.1		cytochrome P450, putative, expressed
0.175437	Si021463m.g	scaffold_3:8055412-8061187	0.000900029	0.03857	0.1321	AT5G52820.1		WD-40 repeat family protein / notchless protein, putative	LOC_Os11g38170.2		notchless protein, putative, expressed
0.195772	Si005997m.g	scaffold_4:2127239-2132479	0.00102975	0.04601	0.10291	AT3G15990.1	SULTR3;4	sulfate transporter 3;4	LOC_Os06g05160.1		sulfate transporter, putative, expressed
0.197103	Si000228m.g	scaffold_5:33128111-33131378	0.00103846	0.17635	0.30833	AT4G21700.1		Protein of unknown function (DUF2921)	LOC_Os01g48620.1		expressed protein
0.206726	Si029556m.g	scaffold_2:10787188-10795875	0.00110238	0.13116	0.31773	AT3G61050.1	NTMC2T4,NTMC2TYPE4	Calcium-dependent lipid-binding (CaLB domain) family protein	LOC_Os07g22640.1		lipid binding protein, putative, expressed
0.207294	Si021174m.g	scaffold_3:21266944-21274033	0.0011062	0.13183	0.25542	AT4G15530.5	PPDK	pyruvate orthophosphate dikinase	LOC_Os05g33570.2		pyruvate, phosphate dikinase, chloroplast precursor, putative, expressed
0.237589	Si006068m.g	scaffold_4:26015094-26020450	0.00131825	0.10901	0.31209	AT1G64140.1			LOC_Os06g33180.2		expressed protein
0.240042	Si035524m.g	scaffold_9:11693476-11696072	0.00133615	0.08102	0.20198	AT3G19540.1		Protein of unknown function (DUF620)	LOC_Os03g40930.1		expressed protein
0.241886	Si026358m.g	scaffold_8:27926392-27928505	0.00134969	0.04574	0.10484	AT3G50170.1		Plant protein of unknown function (DUF247)	LOC_Os11g34090.1		plant protein of unknown function domain containing protein, expressed
0.281148	Si003893m.g	scaffold_5:2088918-2091685	0.00165445	0.07694	0.13704	AT2G46370.4	FIN219,JAR1	Auxin-responsive GH3 family protein	LOC_Os01g12160.1		OsGH3.3 - Probable indole-3-acetic acid-amido synthetase, expressed
0.28827	Si032496m.g	scaffold_2:34041537-34042470	0.00171334	0.01432	0.10557	AT4G24660.1	ATHB22,HB22,MEE68	homeobox protein 22	LOC_Os09g29130.1		ZF-HD protein dimerisation region containing protein, expressed
0.29186	Si001531m.g	scaffold_5:543925-549624	0.00174347	0.05178	0.17371	AT4G28880.1	ckl3	casein kinase I-like 3	LOC_Os01g13060.1		CK1_CaseinKinase_1.1 - CK1 includes the casein kinase 1 kinases, expressed
0.295452	Si013965m.g	scaffold_6:34692195-34694444	0.00177392	0.03039	0.0774	AT5G51970.1		GroES-like zinc-binding alcohol dehydrogenase family protein	LOC_Os08g43190.2		dehydrogenase, putative, expressed
0.302697	Si002088m.g	scaffold_5:42284738-42289071	0.0018363	0.06642	0.21686	AT1G43670.1		Inositol monophosphatase family protein	LOC_Os01g64660.2		fructose-1,6-bisphosphatase, putative, expressed
0.330003	Si029700m.g	scaffold_2:82715-87444	0.00208355	0.06438	0.15642	AT1G23310.1	AOAT1,GGAT1,GGT1	glutamate:glyoxylate aminotransferase	LOC_Os07g01760.1		aminotransferase, classes I and II, domain containing protein, expressed
0.338007	Si029067m.g	scaffold_2:5683516-5686604	0.00215989	0.0207	0.04327	AT4G15560.1	CLA,CLA1,DEF,DXPS2,DXS	Deoxyxylulose-5-phosphate synthase	LOC_Os07g09190.1		transketolase, putative, expressed
0.376811	Si000850m.g	scaffold_5:6834739-6837033	0.00255777	0.06137	0.14256	AT3G18170.1		Glycosyltransferase family 61 protein	LOC_Os12g13640.1		glycosyltransferase, putative, expressed
0.399494	Si021873m.g	scaffold_3:498927-505710	0.00281418	0.06358	0.18016	AT1G63500.1		Protein kinase protein with tetratricopeptide repeat domain	LOC_Os04g58750.1		protein kinase family protein, putative, expressed
0.439907	Si020694m.g	scaffold_11:187776-192030	0.00332246	0.11331	0.28667	AT2G39760.1	ATBPM3,BPM3	BTB/POZ/MATH-domains containing protein	LOC_Os07g01140.1		MBTB12 - Bric-a-Brac, Tramtrack, Broad Complex BTB domain with Meprin and TRAF Homology MATH domain, expressed
0.463488	Si019853m.g	scaffold_1:4959553-4962102	0.00365441	0.13538	0.35999	AT5G06770.1		KH domain-containing protein / zinc finger (CCCH type) family protein	LOC_Os02g10080.1		zinc finger C-x8-C-x5-C-x3-H type family protein, expressed
0.465113	Si015379m.g	scaffold_6:3742725-3744218	0.00367836	0.25343	0.62555	AT2G42780.1			LOC_Os08g07280.1		expressed protein
0.471019	Si010232m.g	scaffold_7:26003310-26011455	0.00376667	0.07719	0.22677	AT3G60720.1	PDLP8	plasmodesmata-located protein 8	LOC_Os04g45460.1		cysteine-rich repeat secretory protein precursor, putative, expressed
0.483199	Si000732m.g	scaffold_5:37747487-37752662	0.00395513	0.03269	0.06963	AT4G37390.1	AUR3,BRU6,GH3-2,GH3.2,YDK1	Auxin-responsive GH3 family protein	LOC_Os01g55940.1		OsGH3.2 - Probable indole-3-acetic acid-amido synthetase, expressed
0.483599	Si037637m.g	scaffold_9:22170500-22173454	0.00396147	0.13177	0.38699	AT4G02715.1			LOC_Os10g28710.1		expressed protein
0.517879	Si009898m.g	scaffold_7:27405956-27408076	0.00454391	0.12564	0.27267	AT4G00910.1		Aluminium activated malate transporter family protein	LOC_Os04g47930.1		aluminum-activated malate transporter, putative, expressed
0.532634	Si035374m.g	scaffold_9:57026049-57028795	0.00482092	0.01969	0.04559	AT4G35090.1	CAT2	catalase 2	LOC_Os03g03910.1		catalase domain containing protein, expressed
0.537049	Si009643m.g	scaffold_7:30561096-30566166	0.00490724	0.1092	0.228	AT3G15160.1			LOC_Os04g53530.1		expressed protein
0.540305	Si033868m.g	scaffold_9:40498688-40506833	0.00497196	0.25448	0.36596	AT4G16310.1	LDL3	LSD1-like 3	LOC_Os10g38850.1		amine oxidase, putative, expressed
0.543889	Si015309m.g	scaffold_6:7022158-7024789	0.00504427	0.03561	0.08414	AT5G40780.1	LHT1	lysine histidine transporter 1	LOC_Os08g03350.1		amino acid transporter, putative, expressed
0.556007	Si029193m.g	scaffold_2:39768206-39771680	0.00529739	0.09133	0.18711	AT5G10840.1		Endomembrane protein 70 protein family	LOC_Os09g38530.1		transmembrane 9 superfamily member, putative, expressed
0.565296	Si002484m.g	scaffold_5:32479654-32482995	0.00550098	0.05381	0.14009	AT3G02600.1	ATLPP3,LPP3	lipid phosphate phosphatase 3	LOC_Os01g47580.1		lipid phosphatase protein, putative, expressed
0.575153	Si003846m.g	scaffold_5:3081728-3083111	0.00572676	0.0589	0.12238	AT3G62130.1		Pyridoxal phosphate (PLP)-dependent transferases superfamily protein	LOC_Os01g18640.1		aminotransferase, putative, expressed
0.578768	Si037218m.g	scaffold_9:11445801-11450431	0.00581221	0.10136	0.30482	AT5G66860.1		Ribosomal protein L25/Gln-tRNA synthetase, anti-codon-binding domain	LOC_Os03g41612.1		ribosomal protein L25, putative, expressed
0.58033	Si013413m.g	scaffold_6:35008103-35009999	0.0058496	0.04238	0.09204	AT4G34940.1	ARO1	armadillo repeat only 1	LOC_Os08g43500.1		armadillo/beta-catenin repeat family protein, putative, expressed
0.608497	Si013503m.g	scaffold_6:31159595-31164406	0.00657478	0.11392	0.20808	AT5G64290.1	DCT,DIT2.1	dicarboxylate transport 2.1	LOC_Os08g37600.1		citrate transporter, putative, expressed
0.60974	Si035625m.g	scaffold_9:8750938-8757702	0.00660919	0.12182	0.2921	AT5G22830.1	ATMGT10,GMN10,MGT10,MRS2-11	magnesium (Mg) transporter 10	LOC_Os03g48000.1		CorA-like magnesium transporter protein, putative, expressed
0.610654	Si031554m.g	scaffold_2:22757874-22758563	0.00663464	0.09139	0.49213	AT5G07475.1		Cupredoxin superfamily protein	LOC_Os04g46120.1		plastocyanin-like domain containing protein, putative, expressed
0.612225	Si016674m.g	scaffold_1:33280024-33286923	0.00667866	0.223	0.50256	AT5G51290.1		Diacylglycerol kinase family protein	LOC_Os02g43906.1		ceramide kinase-related, putative, expressed
0.626239	Si034476m.g	scaffold_9:5675519-5682645	0.00708769	0.31668	0.51043	AT1G05410.1		Protein of unknown function (DUF1423)	LOC_Os03g53590.2		expressed protein
0.628243	Si000860m.g	scaffold_5:47061493-47063182	0.0071487	0.19926	0.34013	AT3G48250.1		Pentatricopeptide repeat (PPR) superfamily protein	LOC_Os01g73950.1		PPR repeat containing protein, expressed
0.634436	Si022947m.g	scaffold_3:8253892-8257704	0.00734148	0.16962	0.36716	AT5G39890.1		Protein of unknown function (DUF1637)	LOC_Os05g51470.1		2-aminoethanethiol dioxygenase, putative, expressed
0.63724	Si002866m.g	scaffold_5:3340362-3341857	0.0074309	0.04881	0.15687	AT1G09560.1	GLP5	germin-like protein 5	LOC_Os01g18170.1		Cupin domain containing protein, expressed
0.63952	Si013591m.g	scaffold_6:35229299-35233773	0.00750468	0.08775	0.16791	AT4G33790.1	CER4,FAR3,G7	Jojoba acyl CoA reductase-related male sterility protein	LOC_Os08g44360.1		male sterility protein 2, putative, expressed
0.641216	Si029362m.g	scaffold_2:16809748-16818280	0.00756012	0.11365	0.23496	AT3G19490.1	ATNHD1,NHD1	sodium:hydrogen antiporter 1	LOC_Os09g02214.1		Citrate transporter protein, putative, expressed
0.642444	Si001555m.g	scaffold_5:6795040-6801660	0.00760062	0.06542	0.16685	AT1G15110.1		phosphatidyl serine synthase family protein	LOC_Os01g02890.1		phosphatidylserine synthase, putative, expressed
0.647073	Si020964m.g	scaffold_3:23192077-23203401	0.00775581	0.32659	0.48215	AT5G12430.1		Heat shock protein DnaJ with tetratricopeptide repeat	LOC_Os05g31056.1		tetratricopeptide repeat containing protein, putative, expressed
0.655872	Si036639m.g	scaffold_9:50550785-50554650	0.00806227	0.04702	0.40272	AT2G39840.1	TOPP4	type one serine/threonine protein phosphatase 4	LOC_Os03g16110.1		Ser/Thr protein phosphatase family protein, putative, expressed
0.656339	Si018655m.g	scaffold_1:2537469-2539316	0.00807899	0.02162	0.0977	AT5G28060.1		Ribosomal protein S24e family protein	LOC_Os02g13530.1		40S ribosomal protein S24, putative, expressed
0.661917	Si010143m.g	scaffold_7:35645328-35647948	0.00828208	0.09926	0.22764	AT1G79630.1		Protein phosphatase 2C family protein	LOC_Os12g01770.1		protein phosphatase 2c, putative, expressed
0.663393	Si021060m.g	scaffold_3:2534816-2539851	0.00833693	0.03072	0.08667	AT1G07670.1	ATECA4,ECA4	endomembrane-type CA-ATPase 4	LOC_Os03g17310.1		calcium-transporting ATPase, endoplasmic reticulum-type, putative, expressed
0.668446	Si029484m.g	scaffold_2:48437143-48442213	0.00852847	0.06044	0.12151	AT5G24910.1	CYP714A1	cytochrome P450, family 714, subfamily A, polypeptide 1	LOC_Os07g48330.1		cytochrome P450, putative, expressed
0.670077	Si036757m.g	scaffold_9:56901885-56903673	0.00859151	0.04013	0.11757	AT2G17040.1	anac036,NAC036	NAC domain containing protein 36	LOC_Os03g04070.1		no apical meristem protein, putative, expressed
0.682703	Si015401m.g	scaffold_6:31996940-31998314	0.00910176	0.11248	0.26695	AT1G80150.1		Tetratricopeptide repeat (TPR)-like superfamily protein	LOC_Os08g39050.1		pentatricopeptide, putative, expressed
0.683386	Si021022m.g	scaffold_3:50598727-50617445	0.0091305	0.13431	0.22444	AT2G01980.1	ATNHX7,ATSOS1,SOS1	sodium proton exchanger, putative (NHX7) (SOS1)	LOC_Os12g44360.1		sodium/hydrogen exchanger 7, putative, expressed
0.683579	Si035813m.g	scaffold_9:3481574-3485447	0.00913864	0.09224	0.2006	AT3G03740.1	ATBPM4,BPM4	BTB-POZ and MATH domain 4	LOC_Os03g57854.1		MBTB3 - Bric-a-Brac, Tramtrack, Broad Complex BTB domain with Meprin and TRAF Homology MATH domain, expressed
0.686053	Si009868m.g	scaffold_7:25425571-25429113	0.00924399	0.08718	0.17789	AT3G22250.1		UDP-Glycosyltransferase superfamily protein	LOC_Os04g44354.1		UDP-glucoronosyl and UDP-glucosyl transferase domain containing protein, expressed
0.686796	Si029224m.g	scaffold_2:32228712-32231045	0.00927595	0.1035	0.17257	AT5G55490.1	ATGEX1,GEX1	gamete expressed protein 1	LOC_Os09g27040.1		GEX1, putative, expressed
0.694825	Si032405m.g	scaffold_2:38843963-38845564	0.00963129	0.15058	0.26755	AT1G20300.1		Pentatricopeptide repeat (PPR) superfamily protein	LOC_Os09g37070.1		pentatricopeptide, putative, expressed
0.696806	Si016375m.g	scaffold_1:39694026-39696370	0.00972188	0.07688	0.13404	AT3G14067.1		Subtilase family protein	LOC_Os02g53860.1		OsSub22 - Putative Subtilisin homologue, expressed
0.69869	Si029514m.g	scaffold_2:43920807-43925740	0.0098091	0.20362	0.39988	AT1G20110.1		RING/FYVE/PHD zinc finger superfamily protein	LOC_Os07g38580.1		zinc finger family protein, putative, expressed

## Sheet: condition_3
Table S3 conitnue: Single tests on phylogeny ❸ (Exclude Sb)
Fals Discovery Rate	Si_gene_ID	Si_position	p-value	w0(background)	w1(C4 branch)	At_homolog_ID	At_name	At_annotation	Os_homolog_ID	Os_name	Os_annotation
0	Si000645m.g	scaffold_5:11688125-11693550	0	0.07895	0.33234	AT5G25880.1	ATNADP-ME3,NADP-ME3	NADP-malic enzyme 3	LOC_Os01g09320.1		NADP-dependent malic enzyme, chloroplast precursor, putative, expressed
0	Si005789m.g	scaffold_4:28034888-28043321	0	0.03237	0.15466	AT2G42600.1	ATPPC2,PPC2	phosphoenolpyruvate carboxylase 2	LOC_Os02g14770.1		phosphoenolpyruvate carboxylase, putative, expressed
0	Si016257m.g	scaffold_1:8807071-8810950	0	0.21999	0.56326	AT1G71210.1		Pentatricopeptide repeat (PPR) superfamily protein	LOC_Os02g03530.1		PPR repeat domain containing protein, putative, expressed
3.37409e-06	Si020148m.g	scaffold_1:41985546-41991404	2e-09	0.0956	0.27101	AT1G73370.1	ATSUS6,SUS6	sucrose synthase 6	LOC_Os02g58480.1		sucrose synthase, putative, expressed
4.31883e-05	Si020979m.g	scaffold_3:7902786-7910619	3.2e-08	0.29002	0.70104	AT1G24190.1	ATSIN3,SIN3,SNL3	SIN3-like 3	LOC_Os05g01020.2		transcriptional repressor, putative, expressed
0.000158766	Si019899m.g	scaffold_1:33500669-33502376	1.53e-07	0.07409	0.27806	AT1G02040.1		C2H2-type zinc finger family protein	LOC_Os02g44120.1		ZOS2-13 - C2H2 zinc finger protein, expressed
0.000186057	Si022076m.g	scaffold_3:14799513-14802479	1.93e-07	0.10526	0.38745	AT5G06150.1	CYC1BAT,CYCB1;2	Cyclin family protein	LOC_Os05g41390.1		cyclin, putative, expressed
0.000307885	Si013282m.g	scaffold_6:28949335-28953028	3.65e-07	0.07752	0.35005	AT1G70290.1	ATTPS8,ATTPSC,TPS8	trehalose-6-phosphatase synthase S8	LOC_Os02g54820.1		trehalose-6-phosphate synthase, putative, expressed
0.00135263	Si019853m.g	scaffold_1:4959553-4962102	1.804e-06	0.13658	0.5669	AT5G06770.1		KH domain-containing protein / zinc finger (CCCH type) family protein	LOC_Os02g10080.1		zinc finger C-x8-C-x5-C-x3-H type family protein, expressed
0.00219451	Si008014m.g	scaffold_4:39927489-39929798	3.252e-06	0.04336	0.1367	AT5G42340.1	PUB15	Plant U-Box 15	LOC_Os06g51130.1		spotted leaf 11, putative, expressed
0.0045894	Si009329m.g	scaffold_7:29665945-29671402	7.818e-06	0.15834	0.32733	AT4G19610.1		nucleotide binding;nucleic acid binding;RNA binding	LOC_Os04g52200.1		RNA recognition motif containing protein, putative, expressed
0.00737976	Si006084m.g	scaffold_4:37370452-37378683	1.5224e-05	0.21045	0.46481	AT2G34750.1		RNA polymerase I specific transcription initiation factor RRN3 protein	LOC_Os06g47350.2		RNA polymerase I specific transcription initiation factor RRN3 family protein, putative, expressed
0.00743831	Si024932m.g	scaffold_3:10822765-10824634	1.5413e-05	0.0612	0.18604	AT5G19580.1		glyoxal oxidase-related protein	LOC_Os05g48520.1		glyoxal oxidase-related, putative, expressed
0.00745432	Si032496m.g	scaffold_2:34041537-34042470	1.5465e-05	0.01298	0.10873	AT4G24660.1	ATHB22,HB22,MEE68	homeobox protein 22	LOC_Os09g29130.1		ZF-HD protein dimerisation region containing protein, expressed
0.0298541	Si017480m.g	scaffold_1:120961-123970	7.1717e-05	0.0144	0.08599	AT1G68010.1	ATHPR1,HPR	hydroxypyruvate reductase	LOC_Os02g01150.2		erythronate-4-phosphate dehydrogenase domain containing protein, expressed
0.0450788	Si004276m.g	scaffold_5:47174103-47174958	0.000121311	0.00456	0.04097	AT4G01470.1	ATTIP1.3,GAMMA-TIP3,TIP1;3	tonoplast intrinsic protein 1;3	LOC_Os01g74450.1		aquaporin protein, putative, expressed
0.0537614	Si034314m.g	scaffold_9:53611651-53615945	0.000155328	0.15317	0.2813	AT2G16880.1		Pentatricopeptide repeat (PPR) superfamily protein	LOC_Os03g10420.1		PPR repeat containing protein, expressed
0.0557066	Si000228m.g	scaffold_5:33128111-33131378	0.000163647	0.17271	0.33118	AT4G21700.1		Protein of unknown function (DUF2921)	LOC_Os01g48620.1		expressed protein
0.0603388	Si028991m.g	scaffold_2:47923108-47928803	0.000184628	0.1158	0.26307	AT3G02050.1	ATKT4,ATKUP3,KUP3	K+ uptake transporter 3	LOC_Os07g47350.2		potassium transporter, putative, expressed
0.0653532	Si006920m.g	scaffold_4:32944202-32949713	0.0002094	0.21025	0.5458	AT2G33590.1		NAD(P)-binding Rossmann-fold superfamily protein	LOC_Os06g41810.1		reductase, putative, expressed
0.0679697	Si000974m.g	scaffold_5:40472831-40477134	0.000223277	0.24948	0.61871	AT5G05520.1		Outer membrane OMP85 family protein	LOC_Os05g39390.1		outer membrane protein, OMP85 family protein, expressed
0.0712794	Si024315m.g	scaffold_3:22408804-22413286	0.000241866	0.15888	0.44111	AT5G12470.1		Protein of unknown function (DUF3411)	LOC_Os05g32230.1		expressed protein
0.0799134	Si013731m.g	scaffold_6:239932-244022	0.00029667	0.09307	0.24198	AT1G25280.1	AtTLP10,TLP10	tubby like protein 10	LOC_Os08g01290.5		OsFBT12 - F-box and tubby domain containing protein, expressed
0.0809155	Si035359m.g	scaffold_9:14523637-14525837	0.000303706	0.13604	0.32813	AT4G21705.1		Tetratricopeptide repeat (TPR)-like superfamily protein	LOC_Os07g40750.1		PPR repeat domain containing protein, putative, expressed
0.0823469	Si006043m.g	scaffold_4:35835348-35839515	0.00031403	0.0269	0.12193	AT3G13772.1	AtTMN7,TMN7	transmembrane nine 7	LOC_Os06g37160.1		transmembrane 9 superfamily member, putative, expressed
0.0832605	Si013591m.g	scaffold_6:35229299-35233773	0.000320794	0.0855	0.20401	AT4G33790.1	CER4,FAR3,G7	Jojoba acyl CoA reductase-related male sterility protein	LOC_Os08g44360.1		male sterility protein 2, putative, expressed
0.111051	Si029362m.g	scaffold_2:16809748-16818280	0.000480593	0.11501	0.27823	AT3G19490.1	ATNHD1,NHD1	sodium:hydrogen antiporter 1	LOC_Os09g02214.1		Citrate transporter protein, putative, expressed
0.114946	Si003893m.g	scaffold_5:2088918-2091685	0.000506196	0.07666	0.142	AT2G46370.4	FIN219,JAR1	Auxin-responsive GH3 family protein	LOC_Os01g12160.1		OsGH3.3 - Probable indole-3-acetic acid-amido synthetase, expressed
0.115898	Si037023m.g	scaffold_9:58645866-58646975	0.000512589	0.00252	0.05481	AT2G45110.1	ATEXPB4,ATHEXP BETA 1.1,EXPB4	expansin B4	LOC_Os10g40730.1		expansin precursor, putative, expressed
0.117034	Si035330m.g	scaffold_9:39728292-39730944	0.000520291	0.22303	0.49611	AT4G35140.1		Transducin/WD40 repeat-like superfamily protein	LOC_Os10g39760.1		WD domain, G-beta repeat domain containing protein, expressed
0.13315	Si017254m.g	scaffold_1:40695095-40698105	0.000613158	0.17844	0.41666	AT1G15810.1		S15/NS1, RNA-binding protein	LOC_Os02g55940.1		ribosomal protein S15 containing protein, expressed
0.157311	Si038317m.g	scaffold_9:12658529-12659528	0.000765571	0.03824	0.59003	AT3G48180.1			LOC_Os03g37810.1		expressed protein
0.160617	Si002319m.g	scaffold_5:34839061-34841045	0.000787782	0.05679	0.17557	AT3G13890.2	ATMYB26,MS35,MYB26	myb domain protein 26	LOC_Os01g51260.1		MYB family transcription factor, putative, expressed
0.18376	Si034108m.g	scaffold_9:55742292-55745715	0.000953578	0.20305	0.36807	AT1G05460.1	SDE3	P-loop containing nucleoside triphosphate hydrolases superfamily protein	LOC_Os03g06440.1		RNA helicase SDE3, putative, expressed
0.189479	Si028885m.g	scaffold_2:42888558-42891436	0.000997554	0.063	0.13122	AT5G16910.1	ATCSLD2,CSLD2	cellulose-synthase like D2	LOC_Os07g36740.1		CSLF4 - cellulose synthase-like family F; beta1,3;1,4 glucan synthase, expressed
0.200007	Si023385m.g	scaffold_3:11245279-11246428	0.00108195	0.04417	0.21513	AT3G03280.1			LOC_Os05g47960.1		expressed protein
0.232985	Si022639m.g	scaffold_3:15026866-15029429	0.0013792	0.20603	0.49283	AT3G56850.1	AREB3,DPBF3	ABA-responsive element binding protein 3	LOC_Os05g41070.1		bZIP transcription factor, putative, expressed
0.236139	Si004212m.g	scaffold_5:10938079-10944720	0.00141059	0.28159	0.53416	AT3G24495.1	ATMSH7,MSH6-2,MSH7	MUTS homolog 7	LOC_Os01g08540.1		DNA mismatch repair protein MSH6-2, putative, expressed
0.236992	Si024681m.g	scaffold_3:49536321-49538164	0.00141918	0.06663	0.18597	AT1G30320.1		Remorin family protein	LOC_Os12g41940.1		remorin family protein, putative, expressed
0.237961	Si023478m.g	scaffold_3:9498560-9499061	0.00142899	0.03185	0.12196	AT3G18570.1		Oleosin family protein	LOC_Os05g50110.1		oleosin, putative, expressed
0.245243	Si026358m.g	scaffold_8:27926392-27928505	0.0015045	0.04741	0.10586	AT3G50170.1		Plant protein of unknown function (DUF247)	LOC_Os11g34090.1		plant protein of unknown function domain containing protein, expressed
0.262151	Si029700m.g	scaffold_2:82715-87444	0.00169305	0.06617	0.15387	AT1G23310.1	AOAT1,GGAT1,GGT1	glutamate:glyoxylate aminotransferase	LOC_Os07g01760.1		aminotransferase, classes I and II, domain containing protein, expressed
0.264695	Si000732m.g	scaffold_5:37747487-37752662	0.00172317	0.03298	0.07303	AT4G37390.1	AUR3,BRU6,GH3-2,GH3.2,YDK1	Auxin-responsive GH3 family protein	LOC_Os01g55940.1		OsGH3.2 - Probable indole-3-acetic acid-amido synthetase, expressed
0.272979	Si013439m.g	scaffold_6:1979230-1984175	0.00182463	0.07525	0.15014	AT2G35040.1		AICARFT/IMPCHase bienzyme family protein	LOC_Os08g10570.1		bifunctional purine biosynthesis protein purH, putative, expressed
0.27371	Si036851m.g	scaffold_9:53051283-53053872	0.00183385	0.32623	0.77876	AT5G07950.1			LOC_Os03g11450.1		expressed protein
0.280444	Si000384m.g	scaffold_5:29040465-29047470	0.00192082	0.07228	0.16127	AT5G53170.1	FTSH11	FTSH protease 11	LOC_Os01g43150.1		OsFtsH9 FtsH protease, homologue of AtFtsH11, expressed
0.285827	Si035596m.g	scaffold_9:5229228-5231341	0.0019932	0.06785	0.14484	AT3G02100.1		UDP-Glycosyltransferase superfamily protein	LOC_Os03g55030.1		UDP-glucoronosyl and UDP-glucosyl transferase domain containing protein, expressed
0.2891	Si010050m.g	scaffold_7:17740482-17747491	0.00203849	0.0711	0.24027	AT1G67320.2		DNA primase, large subunit family	LOC_Os07g22400.2		POLA3 - Putative DNA polymerase alpha complex subunit, expressed
0.290056	Si021022m.g	scaffold_3:50598727-50617445	0.00204799	0.13529	0.24357	AT2G01980.1	ATNHX7,ATSOS1,SOS1	sodium proton exchanger, putative (NHX7) (SOS1)	LOC_Os12g44360.1		sodium/hydrogen exchanger 7, putative, expressed
0.290875	Si035066m.g	scaffold_9:55283354-55285198	0.00205614	0.1138	0.22809	AT1G26760.1	ATXR1,SDG35	SET domain protein 35	LOC_Os03g07260.1		tetratricopeptide repeat domain containing protein, expressed
0.297064	Si009435m.g	scaffold_7:33037716-33045002	0.00211838	0.12983	0.28616	AT3G19720.1	ARC5,DRP5B	P-loop containing nucleoside triphosphate hydrolases superfamily protein	LOC_Os12g07880.1		dynamin family protein, putative, expressed
0.314671	Si010287m.g	scaffold_7:28818037-28819960	0.00230158	0.05554	0.1567	AT1G32060.1	PRK	phosphoribulokinase	LOC_Os02g47020.1		phosphoribulokinase/Uridine kinase family protein, expressed
0.323941	Si010639m.g	scaffold_7:31332805-31335418	0.00240187	0.10218	0.24376	AT4G10490.1		2-oxoglutarate (2OG) and Fe(II)-dependent oxygenase superfamily protein	LOC_Os04g55070.1		gibberellin 20 oxidase 2, putative, expressed
0.324987	Si016665m.g	scaffold_1:39813572-39821954	0.00241337	0.17326	0.33785	AT5G59710.1	AtVIP2,VIP2	VIRE2 interacting protein 2	LOC_Os02g54120.1		CCR4-NOT transcription factor, putative, expressed
0.327801	Si026111m.g	scaffold_8:40403011-40404895	0.00244445	0.1407	0.28579	AT2G37650.1		GRAS family transcription factor	LOC_Os12g38490.1		SCARECROW, putative, expressed
0.332581	Si033868m.g	scaffold_9:40498688-40506833	0.00249786	0.25368	0.37322	AT4G16310.1	LDL3	LSD1-like 3	LOC_Os10g38850.1		amine oxidase, putative, expressed
0.346025	Si002484m.g	scaffold_5:32479654-32482995	0.00265226	0.05755	0.14516	AT3G02600.1	ATLPP3,LPP3	lipid phosphate phosphatase 3	LOC_Os01g47580.1		lipid phosphatase protein, putative, expressed
0.375102	Si000850m.g	scaffold_5:6834739-6837033	0.00300891	0.05917	0.13149	AT3G18170.1		Glycosyltransferase family 61 protein	LOC_Os12g13640.1		glycosyltransferase, putative, expressed
0.402421	Si021463m.g	scaffold_3:8055412-8061187	0.00337563	0.04068	0.1231	AT5G52820.1		WD-40 repeat family protein / notchless protein, putative	LOC_Os11g38170.2		notchless protein, putative, expressed
0.405713	Si012380m.g	scaffold_7:35215389-35216874	0.00342209	0.10118	0.22533	AT5G03700.1		D-mannose binding lectin protein with Apple-like carbohydrate-binding domain	LOC_Os11g05240.1		PAN domain-containing protein At5g03700 precursor, putative, expressed
0.40886	Si010205m.g	scaffold_7:19196698-19198309	0.00346699	0.10276	0.22849	AT3G19330.1		Protein of unknown function (DUF677)	LOC_Os03g05440.1		DUF677 domain containing protein, putative, expressed
0.422269	Si040152m.g	scaffold_9:3541828-3547403	0.00366381	0.12466	0.18324	AT3G43600.1	AAO2,AO3,AOgamma,atAO-2,AtAO3	aldehyde oxidase 2	LOC_Os03g57680.1		aldehyde oxidase, putative, expressed
0.428914	Si014065m.g	scaffold_6:31722452-31726009	0.00376476	0.08464	0.18543	AT1G55760.1		BTB/POZ domain-containing protein	LOC_Os08g38700.1		C3-BTB2 - Bric-a-Brac, Tramtrack, Broad Complex BTB domain with C3 subfamily conserved sequence, expressed
0.431991	Si006745m.g	scaffold_4:33976730-33984388	0.00381231	0.01433	0.04666	AT4G26530.1		Aldolase superfamily protein	LOC_Os06g40640.2		fructose-bisphospate aldolase isozyme, putative, expressed
0.464978	Si001693m.g	scaffold_5:251678-255050	0.00435642	0.10195	0.22851	AT5G46110.1	APE2,TPT	Glucose-6-phosphate/phosphate translocator-related	LOC_Os01g13770.1		DUF250 domain containing protein, putative, expressed
0.478232	Si035592m.g	scaffold_9:8605246-8610276	0.00459441	0.20428	0.49836	AT1G27090.1		glycine-rich protein	LOC_Os03g48260.1		expressed protein
0.491243	Si015309m.g	scaffold_6:7022158-7024789	0.00484011	0.03678	0.08262	AT5G40780.1	LHT1	lysine histidine transporter 1	LOC_Os08g03350.1		amino acid transporter, putative, expressed
0.49254	Si012113m.g	scaffold_7:19431646-19432654	0.0048653	0.04012	0.09409	AT2G27500.2		Glycosyl hydrolase superfamily protein	LOC_Os04g33640.1		glycosyl hydrolases family 17, putative, expressed
0.504845	Si016880m.g	scaffold_1:21991840-21993582	0.00511077	0.03539	0.07626	AT2G30490.1	ATC4H,C4H,CYP73A5,REF3	cinnamate-4-hydroxylase	LOC_Os02g26810.1		cytochrome P450, putative, expressed
0.504993	Si005804m.g	scaffold_4:37885092-37890251	0.0051138	0.21318	0.32727	AT1G05200.1	ATGLR3.4,GLR3.4,GLUR3	glutamate receptor 3.4	LOC_Os06g46670.2		glutamate receptor, putative, expressed
0.506094	Si028786m.g	scaffold_2:5494168-5501604	0.00513637	0.22669	0.36079	AT2G27880.1	AGO5	Argonaute family protein	LOC_Os03g58600.1		PAZ domain containing protein, putative, expressed
0.511374	Si020694m.g	scaffold_11:187776-192030	0.00524604	0.11203	0.26928	AT2G39760.1	ATBPM3,BPM3	BTB/POZ/MATH-domains containing protein	LOC_Os07g01140.1		MBTB12 - Bric-a-Brac, Tramtrack, Broad Complex BTB domain with Meprin and TRAF Homology MATH domain, expressed
0.517117	Si034828m.g	scaffold_9:14396622-14401931	0.00536804	0.27422	0.50872	AT5G05980.1	ATDFB,DFB	DHFS-FPGS homolog B	LOC_Os10g35940.1		folylpolyglutamate synthetase, putative, expressed
0.534359	Si008017m.g	scaffold_4:34769857-34771772	0.00575242	0.06304	0.14049	AT1G80440.1		Galactose oxidase/kelch repeat superfamily protein	LOC_Os06g39370.1		OsFBK16 - F-box domain and kelch repeat containing protein, expressed
0.536742	Si014105m.g	scaffold_6:8051885-8053299	0.0058078	0.0681	0.15024	AT4G33420.1		Peroxidase superfamily protein	LOC_Os08g02110.1		peroxidase precursor, putative, expressed
0.54736	Si036694m.g	scaffold_9:17778868-17780828	0.00606163	0.18026	0.40502	AT5G04320.2		Shugoshin C terminus	LOC_Os10g31930.1		shugoshin-1, putative, expressed
0.552591	Si011048m.g	scaffold_7:25485547-25486275	0.00619111	0.13532	0.99987	AT1G73260.1	ATKTI1,KTI1	kunitz trypsin inhibitor 1	LOC_Os04g44470.1		KUN1 - Kunitz-type trypsin inhibitor precursor, expressed
0.555578	Si019397m.g	scaffold_1:39140614-39142882	0.00626642	0.05225	0.12599	AT1G44800.1		nodulin MtN21 /EamA-like transporter family protein	LOC_Os02g52930.1		integral membrane protein DUF6 containing protein, expressed
0.590835	Si011176m.g	scaffold_7:22756801-22758510	0.00723831	0.05022	0.15647	AT2G33855.1			LOC_Os04g39950.1		expressed protein
0.598196	Si034302m.g	scaffold_9:56022246-56026832	0.00746274	0.02943	0.08214	AT5G03340.1		ATPase, AAA-type, CDC48 protein	LOC_Os03g05730.1		cell division control protein 48 homolog E, putative, expressed
0.602572	Si010023m.g	scaffold_7:32646519-32649157	0.00760012	0.03812	0.08861	AT5G49630.1	AAP6	amino acid permease 6	LOC_Os12g09300.1		amino acid transporter, putative, expressed
0.611489	Si008152m.g	scaffold_4:369576-371215	0.00788957	0.07058	0.15084	AT5G24000.1		Protein of unknown function (DUF819)	LOC_Os06g01790.1		expressed protein
0.61188	Si030736m.g	scaffold_2:47203015-47205563	0.00790258	0.05369	0.16626	AT5G13720.1		Uncharacterised protein family (UPF0114)	LOC_Os07g46330.1		uncharacterized UPF0114 domain containing protein, expressed
0.612177	Si037637m.g	scaffold_9:22170500-22173454	0.00791247	0.1352	0.31059	AT4G02715.1			LOC_Os10g28710.1		expressed protein
0.612448	Si039954m.g	scaffold_9:13006250-13007729	0.00792153	0.03933	0.09943	AT2G46760.1		D-arabinono-1,4-lactone oxidase family protein	LOC_Os03g36530.1		FAD-binding and arabino-lactone oxidase domains containing protein, putative, expressed
0.618165	Si023543m.g	scaffold_3:45587120-45590693	0.00811517	0.09685	0.31486	AT3G12180.1		Cornichon family protein	LOC_Os12g32180.1		cornichon protein, putative, expressed
0.618903	Si022189m.g	scaffold_3:11809687-11812208	0.0081406	0.08493	0.20332	AT1G80170.1		Pectin lyase-like superfamily protein	LOC_Os05g46510.1		polygalacturonase, putative, expressed
0.626168	Si008015m.g	scaffold_4:2619324-2621415	0.00839623	0.05639	0.10783	AT3G42880.1		Leucine-rich repeat protein kinase family protein	LOC_Os06g09860.1		expressed protein
0.626845	Si035374m.g	scaffold_9:57026049-57028795	0.00842053	0.01991	0.03926	AT4G35090.1	CAT2	catalase 2	LOC_Os03g03910.1		catalase domain containing protein, expressed
0.640133	Si029514m.g	scaffold_2:43920807-43925740	0.00891658	0.20023	0.37395	AT1G20110.1		RING/FYVE/PHD zinc finger superfamily protein	LOC_Os07g38580.1		zinc finger family protein, putative, expressed
0.642398	Si013549m.g	scaffold_6:5055142-5057187	0.00900477	0.04624	0.10756	AT1G64940.1	CYP89A6	cytochrome P450, family 87, subfamily A, polypeptide 6	LOC_Os08g05620.1		cytochrome P450, putative, expressed
0.646566	Si023534m.g	scaffold_3:18551531-18552966	0.00917007	0.08077	0.25178	AT2G27510.1	ATFD3,FD3	ferredoxin 3	LOC_Os05g37140.1		2Fe-2S iron-sulfur cluster binding domain containing protein, expressed
0.656597	Si007503m.g	scaffold_4:34404490-34406569	0.00958436	0.06549	0.27876	AT2G34160.1		Alba DNA/RNA-binding protein	LOC_Os06g40040.1		protein of unknown function domain containing protein, expressed
0.664994	Si007843m.g	scaffold_4:30825100-30826866	0.00995026	0.06211	0.13263	AT5G20590.1	TBL5	TRICHOME BIREFRINGENCE-LIKE 5	LOC_Os06g44900.1		leaf senescence related protein, putative, expressed

## Sheet: condition_4
Table S3 conitnue: Single tests on phylogeny ❹ (Exclude Si)
Fals Discovery Rate	Si_gene_ID	Si_position	p-value	w0(background)	w1(C4 branch)	At_homolog_ID	At_name	At_annotation	Os_homolog_ID	Os_name	Os_annotation
4.72809e-05	Si005789m.g	scaffold_4:28034888-28043321	7e-09	0.05117	0.36944	AT2G42600.1	ATPPC2,PPC2	phosphoenolpyruvate carboxylase 2	LOC_Os02g14770.1		phosphoenolpyruvate carboxylase, putative, expressed
0.0304287	Si008014m.g	scaffold_4:39927489-39929798	9.01e-06	0.04675	0.42852	AT5G42340.1	PUB15	Plant U-Box 15	LOC_Os06g51130.1		spotted leaf 11, putative, expressed
0.0892701	Si003238m.g	scaffold_5:9080472-9081237	4.5314e-05	0.00593	0.01684	AT3G45980.1	H2B,HTB9	Histone superfamily protein	LOC_Os08g38300.1		Core histone H2A/H2B/H3/H4 domain containing protein, putative, expressed
0.101415	Si020979m.g	scaffold_3:7902786-7910619	6.038e-05	0.35786	0.87782	AT1G24190.1	ATSIN3,SIN3,SNL3	SIN3-like 3	LOC_Os05g01020.2		transcriptional repressor, putative, expressed
0.11516	Si029455m.g	scaffold_2:35454055-35457508	8.5248e-05	0.07159	0.27281	AT5G47560.1	ATSDAT,ATTDT,TDT	tonoplast dicarboxylate transporter	LOC_Os09g31130.1		citrate transporter, putative, expressed
0.1329	Si009709m.g	scaffold_7:32246605-32251834	0.000127499	0.15116	0.89799	AT3G17470.1	ATCRSH,CRSH	Ca2+-activated RelA/spot homolog	LOC_Os05g06890.1		relA-SpoT like protein RSH4, putative, expressed
0.142288	Si026358m.g	scaffold_8:27926392-27928505	0.000161857	0.04491	7.94008	AT3G50170.1		Plant protein of unknown function (DUF247)	LOC_Os11g34090.1		plant protein of unknown function domain containing protein, expressed
0.145163	Si013446m.g	scaffold_6:4859864-4867985	0.000175085	0.16329	0.72051	AT1G55750.1		BSD domain (BTF2-like transcription factors, Synapse-associated proteins and DOS2-like proteins)	LOC_Os08g25060.1		BSD domain-containing protein, putative, expressed
0.149682	Si034108m.g	scaffold_9:55742292-55745715	0.000199446	0.21202	0.49333	AT1G05460.1	SDE3	P-loop containing nucleoside triphosphate hydrolases superfamily protein	LOC_Os03g06440.1		RNA helicase SDE3, putative, expressed
0.202551	Si021463m.g	scaffold_3:8055412-8061187	0.000307081	0.04321	0.20874	AT5G52820.1		WD-40 repeat family protein / notchless protein, putative	LOC_Os11g38170.2		notchless protein, putative, expressed
0.269984	Si009435m.g	scaffold_7:33037716-33045002	0.000496597	0.13786	0.57281	AT3G19720.1	ARC5,DRP5B	P-loop containing nucleoside triphosphate hydrolases superfamily protein	LOC_Os12g07880.1		dynamin family protein, putative, expressed
0.271922	Si006113m.g	scaffold_4:685203-689776	0.000503246	0.03652	0.15906				LOC_Os06g02370.1		expressed protein
0.297348	Si015663m.g	scaffold_6:3345563-3347111	0.000598737	0.02755	0.39515	AT1G11260.1	ATSTP1,STP1	sugar transporter 1	LOC_Os08g08070.1		transporter family protein, putative, expressed
0.298592	Si021366m.g	scaffold_3:841894-845226	0.000603841	0.09781	0.39024	AT5G23390.1		Plant protein of unknown function (DUF639)	LOC_Os04g58100.1		expressed protein
0.320598	Si035300m.g	scaffold_9:36211654-36215987	0.000669344	0.0394	0.17578	AT5G46570.1	BSK2	BR-signaling kinase 2	LOC_Os10g42110.1		protein kinase family protein, putative, expressed
0.326164	Si040242m.g	scaffold_9:41978827-41981485	0.000686591	0.07986	0.86936	AT1G13970.1		Protein of unknown function (DUF1336)	LOC_Os12g38850.1		DUF1336 domain containing protein, expressed
0.366075	Si033297m.g	scaffold_2:16810-18677	0.00081912	0.02104	0.57128	AT3G19940.1		Major facilitator superfamily protein	LOC_Os07g01560.1		transporter family protein, putative, expressed
0.370262	Si006667m.g	scaffold_4:11743964-11745864	0.000833999	0.04474	999	AT1G68640.1	PAN	bZIP transcription factor family protein	LOC_Os06g15480.1		transcription factor, putative, expressed
0.416078	Si004962m.g	scaffold_5:43070979-43075140	0.00101073	0.23883	0.74927	AT5G56790.1		Protein kinase superfamily protein	LOC_Os01g65940.1		expressed protein
0.468683	Si003893m.g	scaffold_5:2088918-2091685	0.00125125	0.07435	0.35208	AT2G46370.4	FIN219,JAR1	Auxin-responsive GH3 family protein	LOC_Os01g12160.1		OsGH3.3 - Probable indole-3-acetic acid-amido synthetase, expressed
0.471719	Si021056m.g	scaffold_3:12911839-12920442	0.00126658	0.12992	0.37688	AT5G25930.1		Protein kinase family protein with leucine-rich repeat domain	LOC_Os05g44770.1		receptor-like protein kinase 5 precursor, putative, expressed
0.483599	Si013282m.g	scaffold_6:28949335-28953028	0.00132836	0.1455	0.35605	AT1G70290.1	ATTPS8,ATTPSC,TPS8	trehalose-6-phosphatase synthase S8	LOC_Os02g54820.1		trehalose-6-phosphate synthase, putative, expressed
0.497633	Si015104m.g	scaffold_6:33542811-33545759	0.00140509	0.20689	0.73483	AT3G07210.1			LOC_Os08g41700.1		expressed protein
0.543767	Si024932m.g	scaffold_3:10822765-10824634	0.00169061	0.07333	0.54326	AT5G19580.1		glyoxal oxidase-related protein	LOC_Os05g48520.1		glyoxal oxidase-related, putative, expressed
0.551109	Si010232m.g	scaffold_7:26003310-26011455	0.00174146	0.08639	655.143	AT3G60720.1	PDLP8	plasmodesmata-located protein 8	LOC_Os04g45460.1		cysteine-rich repeat secretory protein precursor, putative, expressed
0.61835	Si009083m.g	scaffold_4:1363087-1364347	0.00229819	0.09656	999
0.620892	Si028776m.g	scaffold_2:45110974-45114409	0.0023231	0.18645	0.46188	AT3G02130.1	RPK2,TOAD2	receptor-like protein kinase 2	LOC_Os07g41140.1		receptor-like protein kinase precursor, putative, expressed
0.622158	Si021174m.g	scaffold_3:21266944-21274033	0.00233564	0.12024	0.28328	AT4G15530.5	PPDK	pyruvate orthophosphate dikinase	LOC_Os05g33570.2		pyruvate, phosphate dikinase, chloroplast precursor, putative, expressed
0.634052	Si020148m.g	scaffold_1:41985546-41991404	0.00245766	0.11142	0.21451	AT1G73370.1	ATSUS6,SUS6	sucrose synthase 6	LOC_Os02g58480.1		sucrose synthase, putative, expressed
0.650704	Si029037m.g	scaffold_2:28978316-28980784	0.00264244	0.03656	0.33999	AT5G15870.1		glycosyl hydrolase family 81 protein	LOC_Os09g21210.1		beta-glucan-binding protein 4, putative, expressed
0.661929	Si034308m.g	scaffold_9:1557179-1564358	0.00277728	0.15362	0.57041	AT3G09090.1	DEX1	defective in exine formation protein (DEX1)	LOC_Os03g61050.1		FG-GAP repeat-containing protein, putative, expressed
0.668193	Si001049m.g	scaffold_5:13902170-13907790	0.00285649	0.04731	0.18744	AT1G73720.1	SMU1	transducin family protein / WD-40 repeat family protein	LOC_Os01g21940.1		WD domain, G-beta repeat domain containing protein, expressed
0.670435	Si008290m.g	scaffold_4:39804736-39806027	0.00288556	0.11393	0.33658	AT1G71250.1		GDSL-like Lipase/Acylhydrolase superfamily protein	LOC_Os06g50940.1		GDSL-like lipase/acylhydrolase, putative, expressed
0.677525	Si029556m.g	scaffold_2:10787188-10795875	0.0029802	0.13697	0.39592	AT3G61050.1	NTMC2T4,NTMC2TYPE4	Calcium-dependent lipid-binding (CaLB domain) family protein	LOC_Os07g22640.1		lipid binding protein, putative, expressed
0.689674	Si021873m.g	scaffold_3:498927-505710	0.00315241	0.06715	0.21628	AT1G63500.1		Protein kinase protein with tetratricopeptide repeat domain	LOC_Os04g58750.1		protein kinase family protein, putative, expressed
0.689692	Si008015m.g	scaffold_4:2619324-2621415	0.00315267	0.06696	9.85441	AT3G42880.1		Leucine-rich repeat protein kinase family protein	LOC_Os06g09860.1		expressed protein
0.714278	Si039424m.g	scaffold_9:10174519-10175001	0.003546	0.07915	23.8889	AT2G32300.1	UCC1	uclacyanin 1	LOC_Os03g44630.1		plastocyanin-like domain containing protein, putative, expressed
0.719648	Si030494m.g	scaffold_2:9719007-9721273	0.00364109	0.26213	999	AT1G49290.1			LOC_Os07g17300.1		expressed protein
0.746634	Si000645m.g	scaffold_5:11688125-11693550	0.00418	0.11618	0.32651	AT5G25880.1	ATNADP-ME3,NADP-ME3	NADP-malic enzyme 3	LOC_Os01g09320.1		NADP-dependent malic enzyme, chloroplast precursor, putative, expressed
0.747203	Si001318m.g	scaffold_5:36883808-36888466	0.0041926	0.15108	0.59237	AT1G06470.1		Nucleotide/sugar transporter family protein	LOC_Os01g54580.1		transporter family protein, putative, expressed
0.747934	Si035374m.g	scaffold_9:57026049-57028795	0.00420887	0.02487	0.07175	AT4G35090.1	CAT2	catalase 2	LOC_Os03g03910.1		catalase domain containing protein, expressed
0.749388	Si013970m.g	scaffold_6:4374738-4378477	0.0042415	0.18247	0.44354	AT4G27585.1		SPFH/Band 7/PHB domain-containing membrane-associated protein family	LOC_Os08g06200.1		stomatin-like protein 2, putative, expressed
0.75374	Si039750m.g	scaffold_9:18553262-18554682	0.00434155	0.08088	1.28837	AT2G37020.2		Translin family protein	LOC_Os10g30640.1		translin, putative, expressed
0.75848	Si033868m.g	scaffold_9:40498688-40506833	0.00445458	0.27089	0.47579	AT4G16310.1	LDL3	LSD1-like 3	LOC_Os10g38850.1		amine oxidase, putative, expressed
0.764615	Si014446m.g	scaffold_6:221912-223034	0.00460765	0.02477	802.868	AT3G44220.1		Late embryogenesis abundant (LEA) hydroxyproline-rich glycoprotein family	LOC_Os08g01220.1		harpin-induced protein 1 domain containing protein, expressed
0.77247	Si019614m.g	scaffold_1:33725718-33727704	0.0048157	0.24861	0.54806	AT5G39350.1		Tetratricopeptide repeat (TPR)-like superfamily protein	LOC_Os02g44480.1		pentatricopeptide, putative, expressed
0.78028	Si033245m.g	scaffold_2:32772223-32773810	0.0050373	0.31119	4.38576	AT4G38490.1			LOC_Os09g27690.5		expressed protein
0.781082	Si013260m.g	scaffold_6:35047955-35052008	0.00506095	0.08829	0.20518	AT2G16730.1	BGAL13	glycosyl hydrolase family 35 protein	LOC_Os08g43570.1		beta-galactosidase precursor, putative, expressed
0.783135	Si022299m.g	scaffold_3:8280584-8286116	0.00512229	0.03477	0.26011	AT5G62740.1	ATHIR1,HIR1	SPFH/Band 7/PHB domain-containing membrane-associated protein family	LOC_Os05g51420.1		hypersensitive-induced response protein, putative, expressed
0.785191	Si002319m.g	scaffold_5:34839061-34841045	0.00518488	0.07449	0.42951	AT3G13890.2	ATMYB26,MS35,MYB26	myb domain protein 26	LOC_Os01g51260.1		MYB family transcription factor, putative, expressed
0.788923	Si004221m.g	scaffold_5:1934871-1937214	0.00530165	0.14607	999	AT2G19130.1		S-locus lectin protein kinase family protein	LOC_Os01g12430.1		receptor-like protein kinase, putative, expressed
0.794161	Si013965m.g	scaffold_6:34692195-34694444	0.00547266	0.03572	0.21826	AT5G51970.1		GroES-like zinc-binding alcohol dehydrogenase family protein	LOC_Os08g43190.2		dehydrogenase, putative, expressed
0.798309	Si034266m.g	scaffold_9:43776761-43780937	0.00561437	0.05689	0.14597	AT3G15730.1	PLD,PLDALPHA1	phospholipase D alpha 1	LOC_Os03g27370.1		phospholipase D, putative, expressed
0.799952	Si037218m.g	scaffold_9:11445801-11450431	0.00567214	0.09893	0.74932	AT5G66860.1		Ribosomal protein L25/Gln-tRNA synthetase, anti-codon-binding domain	LOC_Os03g41612.1		ribosomal protein L25, putative, expressed
0.801553	Si014558m.g	scaffold_6:32585204-32586296	0.00572934	0.06341	1.01794	AT4G35320.1			LOC_Os08g40060.1		expressed protein
0.80299	Si014044m.g	scaffold_6:8036820-8039916	0.00578148	0.02354	999	AT4G10260.1		pfkB-like carbohydrate kinase family protein	LOC_Os08g02120.1		kinase, pfkB family, putative, expressed
0.804031	Si013893m.g	scaffold_6:32829558-32833937	0.0058197	0.18825	0.64607	AT1G21080.1		DNAJ heat shock N-terminal domain-containing protein	LOC_Os08g41110.1		chaperone protein dnaJ 10, putative, expressed
0.812399	Si000257m.g	scaffold_5:34051976-34055652	0.00614259	0.22418	2.57379	AT3G47090.1		Leucine-rich repeat protein kinase family protein	LOC_Os11g47210.1		receptor-like protein kinase 5 precursor, putative, expressed
0.818959	Si001854m.g	scaffold_5:30275697-30282668	0.00641653	0.04037	5.24039	AT5G14700.1		NAD(P)-binding Rossmann-fold superfamily protein	LOC_Os01g45200.1		cinnamoyl-CoA reductase-related, putative, expressed
0.828909	Si035254m.g	scaffold_9:52870137-52874998	0.00687221	0.13416	0.34422	AT1G24764.1	ATMAP70-2,MAP70-2	microtubule-associated proteins 70-2	LOC_Os03g11650.1		ATMAP70 protein, putative, expressed
0.833765	Si009926m.g	scaffold_7:30998843-31003626	0.00711439	0.09749	0.28464	AT2G20900.2	ATDGK5,DGK5	diacylglycerol kinase 5	LOC_Os04g54200.1		diacylglycerol kinase, putative, expressed
0.852413	Si023262m.g	scaffold_3:13944385-13945917	0.00819256	0.15943	0.92126	AT4G11060.1	MTSSB	mitochondrially targeted single-stranded DNA binding protein	LOC_Os05g43440.2		single-stranded DNA-binding protein, putative, expressed
0.85311	Si028995m.g	scaffold_2:43570409-43575640	0.00823814	0.20491	0.39945	AT1G10180.1			LOC_Os07g38060.1		expressed protein
0.854944	Si017224m.g	scaffold_1:3738357-3739680	0.00836021	0.04448	999	AT1G14420.1	AT59	Pectate lyase family protein	LOC_Os02g12300.1		pectate lyase precursor, putative, expressed
0.856324	Si000669m.g	scaffold_5:42962663-42968506	0.00845416	0.07042	0.29819	AT3G18660.2	GUX1,PGSIP1	plant glycogenin-like starch initiation protein 1	LOC_Os01g65780.2		glycosyl transferase, putative, expressed
0.857493	Si026480m.g	scaffold_8:4329280-4332135	0.00853514	0.04996	0.2226	AT4G38970.1	FBA2	fructose-bisphosphate aldolase 2	LOC_Os11g07020.1		fructose-bisphospate aldolase isozyme, putative, expressed
0.85851	Si017469m.g	scaffold_1:9695187-9696829	0.00860666	0.08446	0.26657	AT2G17670.1		Tetratricopeptide repeat (TPR)-like superfamily protein	LOC_Os02g02740.1		PPR repeat containing protein, expressed
0.858911	Si016432m.g	scaffold_1:24902200-24909446	0.00863516	0.26385	1.36595	AT3G26730.1		RING/U-box superfamily protein	LOC_Os02g31150.1		zinc finger, C3HC4 type domain containing protein, expressed
0.859219	Si036046m.g	scaffold_9:58026638-58030189	0.00865717	0.31648	0.93622	AT4G00755.1		F-box family protein	LOC_Os03g02560.1		cyclin-like F-box, putative, expressed
0.859558	Si026131m.g	scaffold_8:8278927-8282893	0.00868152	0.11614	0.29346	AT5G48380.1	BIR1	BAK1-interacting receptor-like kinase 1	LOC_Os11g14420.1		inactive receptor kinase At1g27190 precursor, putative, expressed
0.865505	Si000228m.g	scaffold_5:33128111-33131378	0.0091281	0.18682	0.43709	AT4G21700.1		Protein of unknown function (DUF2921)	LOC_Os01g48620.1		expressed protein
0.870801	Si038040m.g	scaffold_9:9158577-9159433	0.00956037	0.1074	0.77014	AT4G37810.1			LOC_Os03g46930.1		expressed protein
0.874755	Si029102m.g	scaffold_2:5931682-5934634	0.00990696	0.09941	0.26682	AT1G74790.1		catalytics	LOC_Os07g09520.1		expressed protein
0.875587	Si022189m.g	scaffold_3:11809687-11812208	0.00998276	0.08565	0.60973	AT1G80170.1		Pectin lyase-like superfamily protein	LOC_Os05g46510.1		polygalacturonase, putative, expressed

## Sheet: condition_5
Table S3 conitnue: Single tests on phylogeny ❺ (Exclude Zm-Sb)
Fals Discovery Rate	Si_gene_ID	Si_position	p-value	w0(background)	w1(C4 branch)	At_homolog_ID	At_name	At_annotation	Os_homolog_ID	Os_name	Os_annotation
0.000177029	Si000645m.g	scaffold_5:11688125-11693550	3e-08	0.07746	0.46405	AT5G25880.1	ATNADP-ME3,NADP-ME3	NADP-malic enzyme 3	LOC_Os01g09320.1		NADP-dependent malic enzyme, chloroplast precursor, putative, expressed
0.00139558	Si009457m.g	scaffold_7:18693899-18696925	4.73e-07	0.07616	0.7448	AT4G13420.1	ATHAK5,HAK5	high affinity K+ transporter 5	LOC_Os02g31910.2		potassium transporter, putative, expressed
0.00625503	Si024315m.g	scaffold_3:22408804-22413286	3.18e-06	0.16335	0.81157	AT5G12470.1		Protein of unknown function (DUF3411)	LOC_Os05g32230.1		expressed protein
0.0112442	Si029362m.g	scaffold_2:16809748-16818280	8.255e-06	0.11015	0.50804	AT3G19490.1	ATNHD1,NHD1	sodium:hydrogen antiporter 1	LOC_Os09g02214.1		Citrate transporter protein, putative, expressed
0.0146549	Si000850m.g	scaffold_5:6834739-6837033	1.5449e-05	0.05435	0.39051	AT3G18170.1		Glycosyltransferase family 61 protein	LOC_Os12g13640.1		glycosyltransferase, putative, expressed
0.0150547	Si002484m.g	scaffold_5:32479654-32482995	1.6725e-05	0.0549	0.27566	AT3G02600.1	ATLPP3,LPP3	lipid phosphate phosphatase 3	LOC_Os01g47580.1		lipid phosphatase protein, putative, expressed
0.0160287	Si034314m.g	scaffold_9:53611651-53615945	2.0496e-05	0.14918	0.41152	AT2G16880.1		Pentatricopeptide repeat (PPR) superfamily protein	LOC_Os03g10420.1		PPR repeat containing protein, expressed
0.0163951	Si009329m.g	scaffold_7:29665945-29671402	2.2227e-05	0.15394	0.45353	AT4G19610.1		nucleotide binding;nucleic acid binding;RNA binding	LOC_Os04g52200.1		RNA recognition motif containing protein, putative, expressed
0.0186287	Si014105m.g	scaffold_6:8051885-8053299	2.8412e-05	0.05813	0.4723	AT4G33420.1		Peroxidase superfamily protein	LOC_Os08g02110.1		peroxidase precursor, putative, expressed
0.0207254	Si024403m.g	scaffold_3:45021783-45024676	3.5122e-05	0.05108	0.27276	AT5G12860.1	DiT1	dicarboxylate transporter 1	LOC_Os12g33080.1		2-oxoglutarate/malate translocator, chloroplast precursor, putative, expressed
0.0324713	Si024146m.g	scaffold_3:846532-847285	7.2162e-05	0.05957	1.44781	AT5G36970.1	NHL25	NDR1/HIN1-like 25	LOC_Os04g58090.1		harpin-induced protein 1 domain containing protein, expressed
0.0342453	Si037023m.g	scaffold_9:58645866-58646975	7.986e-05	0.00121	0.05301	AT2G45110.1	ATEXPB4,ATHEXP BETA 1.1,EXPB4	expansin B4	LOC_Os10g40730.1		expansin precursor, putative, expressed
0.0350954	Si040152m.g	scaffold_9:3541828-3547403	8.3825e-05	0.11547	0.25153	AT3G43600.1	AAO2,AO3,AOgamma,atAO-2,AtAO3	aldehyde oxidase 2	LOC_Os03g57680.1		aldehyde oxidase, putative, expressed
0.0362708	Si022076m.g	scaffold_3:14799513-14802479	8.9634e-05	0.10261	0.54332	AT5G06150.1	CYC1BAT,CYCB1;2	Cyclin family protein	LOC_Os05g41390.1		cyclin, putative, expressed
0.0372143	Si019397m.g	scaffold_1:39140614-39142882	9.4597e-05	0.05021	0.35898	AT1G44800.1		nodulin MtN21 /EamA-like transporter family protein	LOC_Os02g52930.1		integral membrane protein DUF6 containing protein, expressed
0.0491393	Si021174m.g	scaffold_3:21266944-21274033	0.000138055	0.1187	0.36695	AT4G15530.5	PPDK	pyruvate orthophosphate dikinase	LOC_Os05g33570.2		pyruvate, phosphate dikinase, chloroplast precursor, putative, expressed
0.058321	Si002088m.g	scaffold_5:42284738-42289071	0.000178298	0.0645	0.39968	AT1G43670.1		Inositol monophosphatase family protein	LOC_Os01g64660.2		fructose-1,6-bisphosphatase, putative, expressed
0.0642985	Si021602m.g	scaffold_3:6109340-6112090	0.000208543	0.08748	0.48541	AT1G59740.1		Major facilitator superfamily protein	LOC_Os12g12934.1		peptide transporter PTR3-A, putative, expressed
0.0676889	Si008014m.g	scaffold_4:39927489-39929798	0.000227394	0.03615	0.19692	AT5G42340.1	PUB15	Plant U-Box 15	LOC_Os06g51130.1		spotted leaf 11, putative, expressed
0.0715233	Si006802m.g	scaffold_4:3011554-3013973	0.000250407	0.30661	1.62108	AT1G53910.3	RAP2.12	related to AP2 12	LOC_Os06g09390.1		AP2 domain containing protein, expressed
0.072997	Si024932m.g	scaffold_3:10822765-10824634	0.000259777	0.05818	0.40295	AT5G19580.1		glyoxal oxidase-related protein	LOC_Os05g48520.1		glyoxal oxidase-related, putative, expressed
0.0923779	Si008533m.g	scaffold_4:39147603-39149812	0.000344403	0.12521	0.63136	AT5G45370.2		nodulin MtN21 /EamA-like transporter family protein	LOC_Os06g49500.1		integral membrane protein, putative, expressed
0.144634	Si026011m.g	scaffold_8:30352257-30355093	0.000608073	0.45127	1.43165	AT5G56510.1	APUM12,PUM12	pumilio 12	LOC_Os11g37090.1		pumilio-family RNA binding repeat domain containing protein, expressed
0.165206	Si017254m.g	scaffold_1:40695095-40698105	0.000731325	0.16999	0.61691	AT1G15810.1		S15/NS1, RNA-binding protein	LOC_Os02g55940.1		ribosomal protein S15 containing protein, expressed
0.166275	Si003893m.g	scaffold_5:2088918-2091685	0.000738087	0.07253	0.18401	AT2G46370.4	FIN219,JAR1	Auxin-responsive GH3 family protein	LOC_Os01g12160.1		OsGH3.3 - Probable indole-3-acetic acid-amido synthetase, expressed
0.178069	Si034302m.g	scaffold_9:56022246-56026832	0.000815245	0.02751	0.15219	AT5G03340.1		ATPase, AAA-type, CDC48 protein	LOC_Os03g05730.1		cell division control protein 48 homolog E, putative, expressed
0.180604	Si035219m.g	scaffold_9:58779643-58782919	0.000832472	0.0231	999	AT1G11260.1	ATSTP1,STP1	sugar transporter 1	LOC_Os10g41190.1		transporter family protein, putative, expressed
0.191273	Si006084m.g	scaffold_4:37370452-37378683	0.000907586	0.21001	0.63537	AT2G34750.1		RNA polymerase I specific transcription initiation factor RRN3 protein	LOC_Os06g47350.2		RNA polymerase I specific transcription initiation factor RRN3 family protein, putative, expressed
0.218666	Si026480m.g	scaffold_8:4329280-4332135	0.00110226	0.05802	0.20773	AT4G38970.1	FBA2	fructose-bisphosphate aldolase 2	LOC_Os11g07020.1		fructose-bisphospate aldolase isozyme, putative, expressed
0.23821	Si009643m.g	scaffold_7:30561096-30566166	0.00125668	0.10454	0.35334	AT3G15160.1			LOC_Os04g53530.1		expressed protein
0.2408	Si029749m.g	scaffold_2:27556381-27560570	0.00127823	0.16672	0.53166	AT2G25737.1		Sulfite exporter TauE/SafE family protein	LOC_Os08g30020.1		membrane protein, putative, expressed
0.256159	Si014228m.g	scaffold_6:25873789-25878005	0.00141174	0.04219	0.27664	AT3G01470.1	ATHB-1,ATHB1,HAT5,HB-1,HD-ZIP-1	homeobox 1	LOC_Os08g32085.1		expressed protein
0.268724	Si029067m.g	scaffold_2:5683516-5686604	0.00152878	0.01978	0.06344	AT4G15560.1	CLA,CLA1,DEF,DXPS2,DXS	Deoxyxylulose-5-phosphate synthase	LOC_Os07g09190.1		transketolase, putative, expressed
0.28693	Si017480m.g	scaffold_1:120961-123970	0.00171245	0.01384	0.09935	AT1G68010.1	ATHPR1,HPR	hydroxypyruvate reductase	LOC_Os02g01150.2		erythronate-4-phosphate dehydrogenase domain containing protein, expressed
0.295038	Si017035m.g	scaffold_1:39317429-39320671	0.00180018	0.04014	0.13694	AT2G05790.1		O-Glycosyl hydrolases family 17 protein	LOC_Os02g53200.2		glucan endo-1,3-beta-glucosidase precursor, putative, expressed
0.306766	Si036757m.g	scaffold_9:56901885-56903673	0.00193423	0.03907	0.18291	AT2G17040.1	anac036,NAC036	NAC domain containing protein 36	LOC_Os03g04070.1		no apical meristem protein, putative, expressed
0.313592	Si021027m.g	scaffold_3:9797293-9805458	0.00201646	0.21134	0.49037	AT2G46340.1	SPA1	SPA (suppressor of phyA-105) protein family	LOC_Os05g49590.1		suppressor of phythchrome A, putative, expressed
0.314096	Si013585m.g	scaffold_6:35083846-35086588	0.00202266	0.05195	0.16724	AT5G38030.1		MATE efflux family protein	LOC_Os08g43654.1		MATE efflux family protein, putative, expressed
0.335238	Si004323m.g	scaffold_5:7252281-7254265	0.00228042	0.06502	0.21497	AT1G23010.1	LPR1	Cupredoxin superfamily protein	LOC_Os01g03530.2		multicopper oxidase domain containing protein, expressed
0.340794	Si019853m.g	scaffold_1:4959553-4962102	0.00235304	0.13617	0.65203	AT5G06770.1		KH domain-containing protein / zinc finger (CCCH type) family protein	LOC_Os02g10080.1		zinc finger C-x8-C-x5-C-x3-H type family protein, expressed
0.346783	Si013321m.g	scaffold_6:32783726-32786848	0.00243382	0.04969	0.13014	AT5G06740.1		Concanavalin A-like lectin protein kinase family protein	LOC_Os08g40280.1		lectin-like protein kinase, putative, expressed
0.352068	Si022557m.g	scaffold_3:3314491-3318017	0.00250734	0.04226	1.1553	AT4G33420.1		Peroxidase superfamily protein	LOC_Os05g04380.1		peroxidase precursor, putative, expressed
0.369539	Si014486m.g	scaffold_6:7506570-7508910	0.0027666	0.02036	0.85541	AT4G00100.1	ATRPS13A,PFL2,RPS13,RPS13A	ribosomal protein S13A	LOC_Os08g02410.1		40S ribosomal protein S13, putative, expressed
0.376577	Si008055m.g	scaffold_4:17670050-17672240	0.0028787	0.07399	0.23498	AT5G52450.1		MATE efflux family protein	LOC_Os06g29844.1		MATE efflux family protein, putative, expressed
0.378587	Si023478m.g	scaffold_3:9498560-9499061	0.00291159	0.03069	999	AT3G18570.1		Oleosin family protein	LOC_Os05g50110.1		oleosin, putative, expressed
0.38889	Si027967m.g	scaffold_8:8339293-8343303	0.00308663	0.10953	0.38566	AT3G25470.1		bacterial hemolysin-related	LOC_Os11g14230.1		uncharacterized protein yqxC, putative, expressed
0.390012	Si001189m.g	scaffold_5:44688434-44693489	0.00310636	0.26668	0.79919	AT2G41020.1		WW domain-containing protein	LOC_Os01g68760.1		WW domain containing protein, expressed
0.412431	Si039090m.g	scaffold_9:55409604-55412470	0.00341653	0.02044	0.24315	AT1G04770.1		Tetratricopeptide repeat (TPR)-like superfamily protein	LOC_Os03g06970.1		tetratricopeptide repeat domain containing protein, expressed
0.431762	Si015393m.g	scaffold_6:2776413-2785871	0.00370465	0.28471	0.49625	AT1G11720.2	ATSS3,SS3	starch synthase 3	LOC_Os08g09230.2		starch synthase III, putative, expressed
0.441909	Si017139m.g	scaffold_1:32196598-32198299	0.00386431	0.18603	0.65717	AT2G18520.1		Tetratricopeptide repeat (TPR)-like superfamily protein	LOC_Os02g42210.1		membrane-associated salt-inducible protein like, putative, expressed
0.464632	Si013918m.g	scaffold_6:28526391-28527940	0.00424497	0.16105	1.01016	AT2G32070.1		Polynucleotidyl transferase, ribonuclease H-like superfamily protein	LOC_Os08g34170.1		CAF1 family ribonuclease containing protein, putative, expressed
0.468863	Si029404m.g	scaffold_2:33324433-33326181	0.00431965	0.09112	0.20387	AT2G03220.1	ATFT1,ATFUT1,FT1,MUR2	fucosyltransferase 1	LOC_Os09g28460.1		xyloglucan fucosyltransferase, putative, expressed
0.471487	Si022884m.g	scaffold_3:47799886-47802726	0.0043666	0.38557	2.76135	AT5G46850.2			LOC_Os12g40500.2		expressed protein
0.473466	Si024723m.g	scaffold_3:1840286-1842165	0.00440234	0.18478	0.83099	AT3G60290.1		2-oxoglutarate (2OG) and Fe(II)-dependent oxygenase superfamily protein	LOC_Os04g57160.2		flavonol synthase/flavanone 3-hydroxylase, putative, expressed
0.491549	Si005804m.g	scaffold_4:37885092-37890251	0.00474249	0.21078	0.45312	AT1G05200.1	ATGLR3.4,GLR3.4,GLUR3	glutamate receptor 3.4	LOC_Os06g46670.2		glutamate receptor, putative, expressed
0.495558	Si022947m.g	scaffold_3:8253892-8257704	0.0048214	0.1688	0.54756	AT5G39890.1		Protein of unknown function (DUF1637)	LOC_Os05g51470.1		2-aminoethanethiol dioxygenase, putative, expressed
0.496117	Si029193m.g	scaffold_2:39768206-39771680	0.00483252	0.08808	0.289	AT5G10840.1		Endomembrane protein 70 protein family	LOC_Os09g38530.1		transmembrane 9 superfamily member, putative, expressed
0.501636	Si013404m.g	scaffold_6:35909935-35911855	0.00494362	0.13859	0.66893	AT4G13460.1	SDG22,SET22,SUVH9	SU(VAR)3-9 homolog 9	LOC_Os08g45130.1		histone-lysine N-methyltransferase, putative, expressed
0.510436	Si034371m.g	scaffold_9:55869457-55875086	0.00512623	0.12977	0.3385	AT5G06530.1		ABC-2 type transporter family protein	LOC_Os03g06139.1		ABC-2 type transporter domain containing protein, expressed
0.514078	Si020148m.g	scaffold_1:41985546-41991404	0.00520388	0.10163	0.2198	AT1G73370.1	ATSUS6,SUS6	sucrose synthase 6	LOC_Os02g58480.1		sucrose synthase, putative, expressed
0.521426	Si037061m.g	scaffold_9:12278684-12280448	0.00535931	0.07287	0.33518	AT3G15840.1	PIFI	post-illumination chlorophyll fluorescence increase	LOC_Os03g38950.1		chloroplast post-illumination chlorophyll fluorescence increase protein, putative, expressed
0.523763	Si032496m.g	scaffold_2:34041537-34042470	0.00540973	0.01329	226.134	AT4G24660.1	ATHB22,HB22,MEE68	homeobox protein 22	LOC_Os09g29130.1		ZF-HD protein dimerisation region containing protein, expressed
0.529831	Si037746m.g	scaffold_9:39519134-39520044	0.00554305	0.10676	0.92293	AT3G09925.1		Pollen Ole e 1 allergen and extensin family protein	LOC_Os10g39890.1		POEI31 - Pollen Ole e I allergen and extensin family protein precursor, putative, expressed
0.544604	Si024727m.g	scaffold_3:6430388-6431709	0.00588243	0.03744	0.20127	AT1G09610.1		Protein of unknown function (DUF579)	LOC_Os12g10320.1		plant-specific domain TIGR01627 family protein, expressed
0.549202	Si004212m.g	scaffold_5:10938079-10944720	0.00599259	0.27124	0.77425	AT3G24495.1	ATMSH7,MSH6-2,MSH7	MUTS homolog 7	LOC_Os01g08540.1		DNA mismatch repair protein MSH6-2, putative, expressed
0.556979	Si006686m.g	scaffold_4:1569629-1572870	0.00618413	0.16735	0.39561	AT2G45330.1	emb1067	RNA 2\'-phosphotransferase, Tpt1 / KptA family	LOC_Os06g04300.1		tRNA 2-phosphotransferase 1, putative, expressed
0.563847	Si023385m.g	scaffold_3:11245279-11246428	0.00635896	0.03863	0.2999	AT3G03280.1			LOC_Os05g47960.1		expressed protein
0.582619	Si007172m.g	scaffold_4:437737-443373	0.0068662	0.04126	999	AT2G38740.1		Haloacid dehalogenase-like hydrolase (HAD) superfamily protein	LOC_Os06g01990.1		phosphoglycolate phosphatase, plasmid, putative, expressed
0.584922	Si013194m.g	scaffold_6:32480407-32487462	0.00693159	0.0456	0.1236	AT3G45140.1	ATLOX2,LOX2	lipoxygenase 2	LOC_Os08g39850.1		lipoxygenase, chloroplast precursor, putative, expressed
0.590363	Si022380m.g	scaffold_3:13600920-13602666	0.007089	0.09089	999	AT1G78440.1	ATGA2OX1,GA2OX1	Arabidopsis thaliana gibberellin 2-oxidase 1	LOC_Os05g43880.1		gibberellin 2-beta-dioxygenase, putative, expressed
0.596788	Si001346m.g	scaffold_5:2983158-2989001	0.00728033	0.08984	0.41889	AT3G17510.1	CIPK1,SnRK3.16	CBL-interacting protein kinase 1	LOC_Os01g18800.1		CAMK_KIN1/SNF1/Nim1_like.9 - CAMK includes calcium/calmodulin depedent protein kinases, expressed
0.609345	Si006930m.g	scaffold_4:38444411-38446009	0.00767244	0.41609	1.78274	AT1G06660.1			LOC_Os02g07180.1		expressed protein
0.613175	Si025038m.g	scaffold_3:21120105-21121641	0.00779712	0.1585	0.39428	AT2G30780.1		Tetratricopeptide repeat (TPR)-like superfamily protein	LOC_Os05g33760.1		PPR repeat domain containing protein, putative, expressed
0.633624	Si039954m.g	scaffold_9:13006250-13007729	0.00850684	0.03665	0.17677	AT2G46760.1		D-arabinono-1,4-lactone oxidase family protein	LOC_Os03g36530.1		FAD-binding and arabino-lactone oxidase domains containing protein, putative, expressed
0.639346	Si022847m.g	scaffold_3:17812777-17816290	0.00871987	0.20422	0.9265	AT3G53900.2	PYRR,UPP	uracil phosphoribosyltransferase	LOC_Os05g38170.1		phosphoribosyl transferase, putative, expressed
0.642553	Si000732m.g	scaffold_5:37747487-37752662	0.00884223	0.0339	0.09206	AT4G37390.1	AUR3,BRU6,GH3-2,GH3.2,YDK1	Auxin-responsive GH3 family protein	LOC_Os01g55940.1		OsGH3.2 - Probable indole-3-acetic acid-amido synthetase, expressed
0.642938	Si025239m.g	scaffold_3:14344171-14344903	0.00885709	0.07504	0.98406	AT2G16030.1		S-adenosyl-L-methionine-dependent methyltransferases superfamily protein	LOC_Os05g42140.1		methyltransferase domain containing protein, expressed
0.645297	Si011048m.g	scaffold_7:25485547-25486275	0.00894868	0.15468	2.21435	AT1G73260.1	ATKTI1,KTI1	kunitz trypsin inhibitor 1	LOC_Os04g44470.1		KUN1 - Kunitz-type trypsin inhibitor precursor, expressed
0.650452	Si011869m.g	scaffold_7:25448462-25449068	0.00915319	0.08648	0.74968	AT5G23230.1	NIC2	nicotinamidase 2	LOC_Os04g44420.1		isochorismatase family protein, putative, expressed
0.65083	Si008391m.g	scaffold_4:35638665-35640532	0.00916843	0.11207	0.28651	AT1G75450.1	ATCKX5,ATCKX6,CKX5	cytokinin oxidase 5	LOC_Os06g37500.1		cytokinin dehydrogenase precursor, putative, expressed
0.660527	Si016305m.g	scaffold_1:41699839-41704487	0.00957083	0.11423	0.24126	AT2G45910.1		U-box domain-containing protein kinase family protein	LOC_Os02g57700.1		protein kinase, putative, expressed
0.660949	Si010232m.g	scaffold_7:26003310-26011455	0.00958888	0.06537	0.30777	AT3G60720.1	PDLP8	plasmodesmata-located protein 8	LOC_Os04g45460.1		cysteine-rich repeat secretory protein precursor, putative, expressed
0.669091	Si029367m.g	scaffold_2:44318319-44321341	0.00994585	0.02979	201.925	AT3G18830.1	ATPLT5,ATPMT5,PMT5	polyol/monosaccharide transporter 5	LOC_Os07g39350.1		transporter family protein, putative, expressed

## Sheet: condition_6
Table S3 conitnue: Single tests on phylogeny ❻ (Exclude Si-Sb)
Fals Discovery Rate	Si_gene_ID	Si_position	p-value	w0(background)	w1(C4 branch)	At_homolog_ID	At_name	At_annotation	Os_homolog_ID	Os_name	Os_annotation
0	Si013282m.g	scaffold_6:28949335-28953028	0	0.09547	0.42485	AT1G70290.1	ATTPS8,ATTPSC,TPS8	trehalose-6-phosphatase synthase S8	LOC_Os02g54820.1		trehalose-6-phosphate synthase, putative, expressed
0	Si016257m.g	scaffold_1:8807071-8810950	0	0.2264	0.63894	AT1G71210.1		Pentatricopeptide repeat (PPR) superfamily protein	LOC_Os02g03530.1		PPR repeat domain containing protein, putative, expressed
0	Si022975m.g	scaffold_3:48184730-48188998	0	0.0443	0.04622	AT3G04730.1	IAA16	indoleacetic acid-induced protein 16	LOC_Os12g40890.1		OsIAA30 - Auxin-responsive Aux/IAA gene family member, expressed
0	Si031014m.g	scaffold_2:39143469-39145312	0	0.04464	0.06298	AT2G37210.1		lysine decarboxylase family protein	LOC_Os09g37540.1		uncharacterized protein PA4923, putative, expressed
0.000502238	Si008014m.g	scaffold_4:39927489-39929798	4.25e-07	0.03686	0.21699	AT5G42340.1	PUB15	Plant U-Box 15	LOC_Os06g51130.1		spotted leaf 11, putative, expressed
0.00471763	Si037023m.g	scaffold_9:58645866-58646975	5.892e-06	0.00143	260.483	AT2G45110.1	ATEXPB4,ATHEXP BETA 1.1,EXPB4	expansin B4	LOC_Os10g40730.1		expansin precursor, putative, expressed
0.00516223	Si020148m.g	scaffold_1:41985546-41991404	6.788e-06	0.09995	0.23405	AT1G73370.1	ATSUS6,SUS6	sucrose synthase 6	LOC_Os02g58480.1		sucrose synthase, putative, expressed
0.00595149	Si024932m.g	scaffold_3:10822765-10824634	8.636e-06	0.05928	0.51285	AT5G19580.1		glyoxal oxidase-related protein	LOC_Os05g48520.1		glyoxal oxidase-related, putative, expressed
0.00631244	Si019899m.g	scaffold_1:33500669-33502376	9.615e-06	0.08165	0.26232	AT1G02040.1		C2H2-type zinc finger family protein	LOC_Os02g44120.1		ZOS2-13 - C2H2 zinc finger protein, expressed
0.0118155	Si000645m.g	scaffold_5:11688125-11693550	2.07e-05	0.07899	0.2587	AT5G25880.1	ATNADP-ME3,NADP-ME3	NADP-malic enzyme 3	LOC_Os01g09320.1		NADP-dependent malic enzyme, chloroplast precursor, putative, expressed
0.0139751	Si019853m.g	scaffold_1:4959553-4962102	2.6017e-05	0.13297	0.56425	AT5G06770.1		KH domain-containing protein / zinc finger (CCCH type) family protein	LOC_Os02g10080.1		zinc finger C-x8-C-x5-C-x3-H type family protein, expressed
0.02265	Si032496m.g	scaffold_2:34041537-34042470	4.6192e-05	0.01423	0.12787	AT4G24660.1	ATHB22,HB22,MEE68	homeobox protein 22	LOC_Os09g29130.1		ZF-HD protein dimerisation region containing protein, expressed
0.0335026	Si002319m.g	scaffold_5:34839061-34841045	7.7591e-05	0.05745	0.28328	AT3G13890.2	ATMYB26,MS35,MYB26	myb domain protein 26	LOC_Os01g51260.1		MYB family transcription factor, putative, expressed
0.0353263	Si006920m.g	scaffold_4:32944202-32949713	8.3723e-05	0.20889	0.66406	AT2G33590.1		NAD(P)-binding Rossmann-fold superfamily protein	LOC_Os06g41810.1		reductase, putative, expressed
0.0496103	Si009435m.g	scaffold_7:33037716-33045002	0.000143853	0.13059	0.42056	AT3G19720.1	ARC5,DRP5B	P-loop containing nucleoside triphosphate hydrolases superfamily protein	LOC_Os12g07880.1		dynamin family protein, putative, expressed
0.0531453	Si010702m.g	scaffold_7:29173739-29175072	0.000163126	0.08723	999	AT3G23730.1	XTH16	xyloglucan endotransglucosylase/hydrolase 16	LOC_Os04g51510.1		glycosyl hydrolases family 16, putative, expressed
0.0551729	Si038317m.g	scaffold_9:12658529-12659528	0.000175234	0.03948	999	AT3G48180.1			LOC_Os03g37810.1		expressed protein
0.0597641	Si006043m.g	scaffold_4:35835348-35839515	0.000206027	0.02796	0.14071	AT3G13772.1	AtTMN7,TMN7	transmembrane nine 7	LOC_Os06g37160.1		transmembrane 9 superfamily member, putative, expressed
0.0599796	Si008017m.g	scaffold_4:34769857-34771772	0.000207602	0.06384	0.22806	AT1G80440.1		Galactose oxidase/kelch repeat superfamily protein	LOC_Os06g39370.1		OsFBK16 - F-box domain and kelch repeat containing protein, expressed
0.0607575	Si010023m.g	scaffold_7:32646519-32649157	0.000213395	0.04036	0.15686	AT5G49630.1	AAP6	amino acid permease 6	LOC_Os12g09300.1		amino acid transporter, putative, expressed
0.0628866	Si015104m.g	scaffold_6:33542811-33545759	0.00023016	0.1901	0.51131	AT3G07210.1			LOC_Os08g41700.1		expressed protein
0.063749	Si009709m.g	scaffold_7:32246605-32251834	0.000237359	0.1399	0.41295	AT3G17470.1	ATCRSH,CRSH	Ca2+-activated RelA/spot homolog	LOC_Os05g06890.1		relA-SpoT like protein RSH4, putative, expressed
0.0740748	Si035254m.g	scaffold_9:52870137-52874998	0.000289367	0.11261	0.27794	AT1G24764.1	ATMAP70-2,MAP70-2	microtubule-associated proteins 70-2	LOC_Os03g11650.1		ATMAP70 protein, putative, expressed
0.0903114	Si024681m.g	scaffold_3:49536321-49538164	0.000382357	0.05964	0.23458	AT1G30320.1		Remorin family protein	LOC_Os12g41940.1		remorin family protein, putative, expressed
0.090737	Si034108m.g	scaffold_9:55742292-55745715	0.000385005	0.2004	0.45236	AT1G05460.1	SDE3	P-loop containing nucleoside triphosphate hydrolases superfamily protein	LOC_Os03g06440.1		RNA helicase SDE3, putative, expressed
0.0962173	Si035330m.g	scaffold_9:39728292-39730944	0.000420168	0.21673	0.62893	AT4G35140.1		Transducin/WD40 repeat-like superfamily protein	LOC_Os10g39760.1		WD domain, G-beta repeat domain containing protein, expressed
0.108247	Si009329m.g	scaffold_7:29665945-29671402	0.000479075	0.15688	0.30989	AT4G19610.1		nucleotide binding;nucleic acid binding;RNA binding	LOC_Os04g52200.1		RNA recognition motif containing protein, putative, expressed
0.109966	Si035374m.g	scaffold_9:57026049-57028795	0.000487626	0.01976	0.05303	AT4G35090.1	CAT2	catalase 2	LOC_Os03g03910.1		catalase domain containing protein, expressed
0.153807	Si021022m.g	scaffold_3:50598727-50617445	0.000717368	0.13062	0.28233	AT2G01980.1	ATNHX7,ATSOS1,SOS1	sodium proton exchanger, putative (NHX7) (SOS1)	LOC_Os12g44360.1		sodium/hydrogen exchanger 7, putative, expressed
0.177201	Si021056m.g	scaffold_3:12911839-12920442	0.000849976	0.12288	0.24884	AT5G25930.1		Protein kinase family protein with leucine-rich repeat domain	LOC_Os05g44770.1		receptor-like protein kinase 5 precursor, putative, expressed
0.21555	Si035300m.g	scaffold_9:36211654-36215987	0.00108446	0.04137	0.16975	AT5G46570.1	BSK2	BR-signaling kinase 2	LOC_Os10g42110.1		protein kinase family protein, putative, expressed
0.22257	Si011176m.g	scaffold_7:22756801-22758510	0.0011299	0.05085	0.33518	AT2G33855.1			LOC_Os04g39950.1		expressed protein
0.229641	Si023385m.g	scaffold_3:11245279-11246428	0.00117649	0.04173	0.40676	AT3G03280.1			LOC_Os05g47960.1		expressed protein
0.238824	Si013260m.g	scaffold_6:35047955-35052008	0.0012383	0.08423	0.23351	AT2G16730.1	BGAL13	glycosyl hydrolase family 35 protein	LOC_Os08g43570.1		beta-galactosidase precursor, putative, expressed
0.247788	Si023543m.g	scaffold_3:45587120-45590693	0.00130009	0.09953	0.48051	AT3G12180.1		Cornichon family protein	LOC_Os12g32180.1		cornichon protein, putative, expressed
0.282979	Si022076m.g	scaffold_3:14799513-14802479	0.0015576	0.1083	0.2613	AT5G06150.1	CYC1BAT,CYCB1;2	Cyclin family protein	LOC_Os05g41390.1		cyclin, putative, expressed
0.28649	Si013731m.g	scaffold_6:239932-244022	0.00158469	0.09421	0.2495	AT1G25280.1	AtTLP10,TLP10	tubby like protein 10	LOC_Os08g01290.5		OsFBT12 - F-box and tubby domain containing protein, expressed
0.305548	Si000384m.g	scaffold_5:29040465-29047470	0.00173649	0.07033	0.17946	AT5G53170.1	FTSH11	FTSH protease 11	LOC_Os01g43150.1		OsFtsH9 FtsH protease, homologue of AtFtsH11, expressed
0.310952	Si000497m.g	scaffold_5:44493033-44496590	0.00178106	0.0934	0.27788	AT3G24650.1	ABI3,SIS10	AP2/B3-like transcriptional factor family protein	LOC_Os01g68370.1		B3 DNA binding domain containing protein, expressed
0.323122	Si016880m.g	scaffold_1:21991840-21993582	0.00188404	0.03431	0.11786	AT2G30490.1	ATC4H,C4H,CYP73A5,REF3	cinnamate-4-hydroxylase	LOC_Os02g26810.1		cytochrome P450, putative, expressed
0.336536	Si015663m.g	scaffold_6:3345563-3347111	0.00200192	0.02195	0.06905	AT1G11260.1	ATSTP1,STP1	sugar transporter 1	LOC_Os08g08070.1		transporter family protein, putative, expressed
0.336813	Si004276m.g	scaffold_5:47174103-47174958	0.00200441	0.00438	0.03742	AT4G01470.1	ATTIP1.3,GAMMA-TIP3,TIP1;3	tonoplast intrinsic protein 1;3	LOC_Os01g74450.1		aquaporin protein, putative, expressed
0.337795	Si000228m.g	scaffold_5:33128111-33131378	0.00201323	0.16805	0.34221	AT4G21700.1		Protein of unknown function (DUF2921)	LOC_Os01g48620.1		expressed protein
0.344896	Si009349m.g	scaffold_7:22841443-22845179	0.00207784	0.38484	0.73953	AT4G24690.1		ubiquitin-associated (UBA)/TS-N domain-containing protein / octicosapeptide/Phox/Bemp1 (PB1) domain-containing protein	LOC_Os02g38050.3		joka2, putative, expressed
0.347082	Si006084m.g	scaffold_4:37370452-37378683	0.00209801	0.20571	0.40042	AT2G34750.1		RNA polymerase I specific transcription initiation factor RRN3 protein	LOC_Os06g47350.2		RNA polymerase I specific transcription initiation factor RRN3 family protein, putative, expressed
0.364549	Si006667m.g	scaffold_4:11743964-11745864	0.00226416	0.0433	0.34426	AT1G68640.1	PAN	bZIP transcription factor family protein	LOC_Os06g15480.1		transcription factor, putative, expressed
0.374077	Si034751m.g	scaffold_9:51693241-51698833	0.00235871	0.12665	0.28398	AT1G14690.1	MAP65-7	microtubule-associated protein 65-7	LOC_Os03g13460.2		microtubule associated protein, putative, expressed
0.387666	Si007843m.g	scaffold_4:30825100-30826866	0.00249864	0.06271	0.1822	AT5G20590.1	TBL5	TRICHOME BIREFRINGENCE-LIKE 5	LOC_Os06g44900.1		leaf senescence related protein, putative, expressed
0.390004	Si000849m.g	scaffold_5:14866441-14874367	0.00252334	0.08907	0.22202	AT3G16950.1	LPD1,ptlpd1	lipoamide dehydrogenase 1	LOC_Os01g23610.1		dihydrolipoyl dehydrogenase, putative, expressed
0.395092	Si017480m.g	scaffold_1:120961-123970	0.00257777	0.01425	0.0732	AT1G68010.1	ATHPR1,HPR	hydroxypyruvate reductase	LOC_Os02g01150.2		erythronate-4-phosphate dehydrogenase domain containing protein, expressed
0.40112	Si035200m.g	scaffold_9:51386576-51390968	0.00264344	0.03272	0.1007	AT2G21050.1	LAX2	like AUXIN RESISTANT 2	LOC_Os03g14080.1		transmembrane amino acid transporter protein, putative, expressed
0.414572	Si035066m.g	scaffold_9:55283354-55285198	0.00279487	0.1142	0.24878	AT1G26760.1	ATXR1,SDG35	SET domain protein 35	LOC_Os03g07260.1		tetratricopeptide repeat domain containing protein, expressed
0.420732	Si023478m.g	scaffold_3:9498560-9499061	0.00286655	0.03416	0.19217	AT3G18570.1		Oleosin family protein	LOC_Os05g50110.1		oleosin, putative, expressed
0.433584	Si003893m.g	scaffold_5:2088918-2091685	0.00302115	0.07004	0.16938	AT2G46370.4	FIN219,JAR1	Auxin-responsive GH3 family protein	LOC_Os01g12160.1		OsGH3.3 - Probable indole-3-acetic acid-amido synthetase, expressed
0.468844	Si024055m.g	scaffold_3:2760700-2767621	0.0034837	0.30502	0.50072	AT5G02880.1	UPL4	ubiquitin-protein ligase 4	LOC_Os05g03100.1		HECT-domain domain containing protein, expressed
0.480614	Si028991m.g	scaffold_2:47923108-47928803	0.00365208	0.11619	0.26261	AT3G02050.1	ATKT4,ATKUP3,KUP3	K+ uptake transporter 3	LOC_Os07g47350.2		potassium transporter, putative, expressed
0.525883	Si021741m.g	scaffold_3:16016283-16018285	0.00437762	0.06545	0.16666	AT2G30300.1		Major facilitator superfamily protein	LOC_Os05g39800.1		NFD4, putative, expressed
0.52858	Si019960m.g	scaffold_1:37088791-37091434	0.00442523	0.08879	0.436	AT3G18440.1	ALMT9,AtALMT9	aluminum-activated malate transporter 9	LOC_Os02g49790.1		aluminum-activated malate transporter, putative, expressed
0.599624	Si017754m.g	scaffold_1:42047419-42050039	0.00591079	0.06347	0.34362	AT1G63610.2			LOC_Os02g58650.1		expressed protein
0.610428	Si021446m.g	scaffold_3:1177728-1180285	0.00618417	0.28845	0.51894	AT2G02160.1		CCCH-type zinc finger family protein	LOC_Os04g57600.1		zinc finger C-x8-C-x5-C-x3-H type family protein, expressed
0.613344	Si006745m.g	scaffold_4:33976730-33984388	0.00626057	0.01371	0.04657	AT4G26530.1		Aldolase superfamily protein	LOC_Os06g40640.2		fructose-bisphospate aldolase isozyme, putative, expressed
0.628551	Si000816m.g	scaffold_5:8359554-8361732	0.00667843	0.0387	0.10172	AT3G54140.1	ATPTR1,PTR1	peptide transporter 1	LOC_Os01g04950.1		peptide transporter PTR2, putative, expressed
0.640414	Si033245m.g	scaffold_2:32772223-32773810	0.00702897	0.26315	1.13115	AT4G38490.1			LOC_Os09g27690.5		expressed protein
0.647956	Si001357m.g	scaffold_5:46989687-46992639	0.00726412	0.29192	0.60342	AT5G22320.1		Leucine-rich repeat (LRR) family protein	LOC_Os01g73560.1		leucine rich repeat domain containing protein, putative, expressed
0.659173	Si001318m.g	scaffold_5:36883808-36888466	0.00763308	0.15181	0.55829	AT1G06470.1		Nucleotide/sugar transporter family protein	LOC_Os01g54580.1		transporter family protein, putative, expressed
0.672476	Si009976m.g	scaffold_7:23706786-23709465	0.00810339	0.18997	0.44037	AT3G25440.1		RNA-binding CRS1 / YhbY (CRM) domain protein	LOC_Os04g41550.1		CRS1/YhbY domain containing protein, putative, expressed
0.673945	Si000450m.g	scaffold_5:31850441-31855568	0.00815771	0.22203	0.41476	AT2G34670.2		Protein of unknown function (DUF630 and DUF632)	LOC_Os01g40330.2		DUF630/DUF632 domains containing protein, putative, expressed
0.67524	Si028995m.g	scaffold_2:43570409-43575640	0.00820598	0.20363	0.36555	AT1G10180.1			LOC_Os07g38060.1		expressed protein
0.688703	Si004638m.g	scaffold_5:32185330-32187343	0.00873154	0.24792	0.88859	AT1G55160.2			LOC_Os01g39780.1		expressed protein
0.690193	Si001616m.g	scaffold_5:11329690-11333369	0.00879253	0.02931	0.07962	AT3G62160.1		HXXXD-type acyl-transferase family protein	LOC_Os01g09010.1		transferase family protein, putative, expressed
0.696544	Si000725m.g	scaffold_5:29847139-29853255	0.00905914	0.08236	0.17224	AT2G42880.1	ATMPK20,MPK20	MAP kinase 20	LOC_Os01g43910.1		CGMC_MAPKCMGC_2.4 - CGMC includes CDA, MAPK, GSK3, and CLKC kinases, expressed
0.703892	Si017254m.g	scaffold_1:40695095-40698105	0.00938186	0.16249	0.38059	AT1G15810.1		S15/NS1, RNA-binding protein	LOC_Os02g55940.1		ribosomal protein S15 containing protein, expressed
0.713496	Si036157m.g	scaffold_9:731145-732988	0.00982866	0.03058	0.0728	AT2G43120.1		RmlC-like cupins superfamily protein	LOC_Os03g62790.1		pirin, putative, expressed
0.715597	Si036243m.g	scaffold_9:57154410-57156404	0.00993045	0.03627	0.14065	AT1G14590.1		Nucleotide-diphospho-sugar transferase family protein	LOC_Os03g03730.1		regulatory protein, putative, expressed
0.715862	Si009922m.g	scaffold_7:35246707-35248231	0.00994339	0.06738	0.14654	AT5G07720.1		Galactosyl transferase GMA12/MNN10 family protein	LOC_Os12g05380.1		glycosyltransferase, putative, expressed
0.71649	Si013591m.g	scaffold_6:35229299-35233773	0.00997414	0.08469	0.19247	AT4G33790.1	CER4,FAR3,G7	Jojoba acyl CoA reductase-related male sterility protein	LOC_Os08g44360.1		male sterility protein 2, putative, expressed

## Sheet: condition_7
Table S3 conitnue: Single tests on phylogeny ❼ (Exclude Zm-Si)
Fals Discovery Rate	Si_gene_ID	Si_position	p-value	w0(background)	w1(C4 branch)	At_homolog_ID	At_name	At_annotation	Os_homolog_ID	Os_name	Os_annotation
1.18219e-05	Si000645m.g	scaffold_5:11688125-11693550	3e-09	0.07768	0.42234	AT5G25880.1	ATNADP-ME3,NADP-ME3	NADP-malic enzyme 3	LOC_Os01g09320.1		NADP-dependent malic enzyme, chloroplast precursor, putative, expressed
1.18219e-05	Si013282m.g	scaffold_6:28949335-28953028	4e-09	0.09484	0.43984	AT1G70290.1	ATTPS8,ATTPSC,TPS8	trehalose-6-phosphatase synthase S8	LOC_Os02g54820.1		trehalose-6-phosphate synthase, putative, expressed
0.00475938	Si034108m.g	scaffold_9:55742292-55745715	2.904e-06	0.1714	0.40992	AT1G05460.1	SDE3	P-loop containing nucleoside triphosphate hydrolases superfamily protein	LOC_Os03g06440.1		RNA helicase SDE3, putative, expressed
0.00534055	Si037023m.g	scaffold_9:58645866-58646975	3.614e-06	0.00191	999	AT2G45110.1	ATEXPB4,ATHEXP BETA 1.1,EXPB4	expansin B4	LOC_Os10g40730.1		expansin precursor, putative, expressed
0.0175723	Si016257m.g	scaffold_1:8807071-8810950	1.8348e-05	0.2224	0.50575	AT1G71210.1		Pentatricopeptide repeat (PPR) superfamily protein	LOC_Os02g03530.1		PPR repeat domain containing protein, putative, expressed
0.0196881	Si001693m.g	scaffold_5:251678-255050	2.2688e-05	0.10064	0.38103	AT5G46110.1	APE2,TPT	Glucose-6-phosphate/phosphate translocator-related	LOC_Os01g13770.1		DUF250 domain containing protein, putative, expressed
0.0202374	Si008014m.g	scaffold_4:39927489-39929798	2.3966e-05	0.037	0.16888	AT5G42340.1	PUB15	Plant U-Box 15	LOC_Os06g51130.1		spotted leaf 11, putative, expressed
0.0291674	Si013194m.g	scaffold_6:32480407-32487462	4.2313e-05	0.04678	0.09987	AT3G45140.1	ATLOX2,LOX2	lipoxygenase 2	LOC_Os08g39850.1		lipoxygenase, chloroplast precursor, putative, expressed
0.0310417	Si022076m.g	scaffold_3:14799513-14802479	4.7264e-05	0.1078	0.33824	AT5G06150.1	CYC1BAT,CYCB1;2	Cyclin family protein	LOC_Os05g41390.1		cyclin, putative, expressed
0.0460503	Si024932m.g	scaffold_3:10822765-10824634	8.2357e-05	0.05648	0.27589	AT5G19580.1		glyoxal oxidase-related protein	LOC_Os05g48520.1		glyoxal oxidase-related, putative, expressed
0.0519393	Si017254m.g	scaffold_1:40695095-40698105	9.972e-05	0.16467	0.53958	AT1G15810.1		S15/NS1, RNA-binding protein	LOC_Os02g55940.1		ribosomal protein S15 containing protein, expressed
0.0562861	Si024626m.g	scaffold_3:15236126-15237966	0.000114268	0.04135	0.14896	AT3G13400.1	sks13	SKU5 similar 13	LOC_Os05g40740.1		monocopper oxidase, putative, expressed
0.0685739	Si021174m.g	scaffold_3:21266944-21274033	0.000150815	0.11996	0.28436	AT4G15530.5	PPDK	pyruvate orthophosphate dikinase	LOC_Os05g33570.2		pyruvate, phosphate dikinase, chloroplast precursor, putative, expressed
0.100188	Si017469m.g	scaffold_1:9695187-9696829	0.000259085	0.07331	0.2567	AT2G17670.1		Tetratricopeptide repeat (TPR)-like superfamily protein	LOC_Os02g02740.1		PPR repeat containing protein, expressed
0.101223	Si006745m.g	scaffold_4:33976730-33984388	0.000263277	0.01322	0.09486	AT4G26530.1		Aldolase superfamily protein	LOC_Os06g40640.2		fructose-bisphospate aldolase isozyme, putative, expressed
0.108217	Si035066m.g	scaffold_9:55283354-55285198	0.000292925	0.11311	0.3217	AT1G26760.1	ATXR1,SDG35	SET domain protein 35	LOC_Os03g07260.1		tetratricopeptide repeat domain containing protein, expressed
0.156513	Si016259m.g	scaffold_1:41023108-41027480	0.000475927	0.10553	0.21805	AT4G14330.1		P-loop containing nucleoside triphosphate hydrolases superfamily protein	LOC_Os02g56540.1		kinesin motor domain containing protein, putative, expressed
0.19514	Si001531m.g	scaffold_5:543925-549624	0.000658349	0.05172	0.21696	AT4G28880.1	ckl3	casein kinase I-like 3	LOC_Os01g13060.1		CK1_CaseinKinase_1.1 - CK1 includes the casein kinase 1 kinases, expressed
0.197736	Si004276m.g	scaffold_5:47174103-47174958	0.000672049	0.00455	0.11901	AT4G01470.1	ATTIP1.3,GAMMA-TIP3,TIP1;3	tonoplast intrinsic protein 1;3	LOC_Os01g74450.1		aquaporin protein, putative, expressed
0.201428	Si013260m.g	scaffold_6:35047955-35052008	0.000691893	0.07303	0.17239	AT2G16730.1	BGAL13	glycosyl hydrolase family 35 protein	LOC_Os08g43570.1		beta-galactosidase precursor, putative, expressed
0.225054	Si015663m.g	scaffold_6:3345563-3347111	0.000829605	0.02304	0.08497	AT1G11260.1	ATSTP1,STP1	sugar transporter 1	LOC_Os08g08070.1		transporter family protein, putative, expressed
0.242791	Si005997m.g	scaffold_4:2127239-2132479	0.000947012	0.04568	0.11824	AT3G15990.1	SULTR3;4	sulfate transporter 3;4	LOC_Os06g05160.1		sulfate transporter, putative, expressed
0.246183	Si000374m.g	scaffold_5:27797618-27801923	0.000971033	0.15754	0.3098	AT1G18550.1		ATP binding microtubule motor family protein	LOC_Os01g42070.1		kinesin motor domain containing protein, putative, expressed
0.254797	Si016674m.g	scaffold_1:33280024-33286923	0.00103454	0.21703	0.76254	AT5G51290.1		Diacylglycerol kinase family protein	LOC_Os02g43906.1		ceramide kinase-related, putative, expressed
0.286256	Si002866m.g	scaffold_5:3340362-3341857	0.00126043	0.0432	0.405	AT1G09560.1	GLP5	germin-like protein 5	LOC_Os01g18170.1		Cupin domain containing protein, expressed
0.330179	Si033245m.g	scaffold_2:32772223-32773810	0.00164817	0.27218	2.25599	AT4G38490.1			LOC_Os09g27690.5		expressed protein
0.333872	Si006993m.g	scaffold_4:39392571-39394067	0.00168554	0.08217	999	AT1G75540.1	STH2	salt tolerance homolog2	LOC_Os06g49880.2		B-box zinc finger family protein, putative, expressed
0.339422	Si035524m.g	scaffold_9:11693476-11696072	0.00174335	0.0811	0.21898	AT3G19540.1		Protein of unknown function (DUF620)	LOC_Os03g40930.1		expressed protein
0.352418	Si021644m.g	scaffold_3:962531-964654	0.00188689	0.03379	0.11104	AT5G16370.1	AAE5	acyl activating enzyme 5	LOC_Os04g57850.1		AMP-binding enzyme, putative, expressed
0.359503	Si027442m.g	scaffold_8:40443797-40445219	0.00197039	0.02017	0.06561	AT2G39730.1	RCA	rubisco activase	LOC_Os11g47970.1		AAA-type ATPase family protein, putative, expressed
0.3644	Si026402m.g	scaffold_8:40440283-40442470	0.00203046	0.03639	0.12081	AT2G39730.2	RCA	rubisco activase	LOC_Os11g47970.1		AAA-type ATPase family protein, putative, expressed
0.378995	Si029224m.g	scaffold_2:32228712-32231045	0.00222195	0.10013	0.21072	AT5G55490.1	ATGEX1,GEX1	gamete expressed protein 1	LOC_Os09g27040.1		GEX1, putative, expressed
0.383127	Si034987m.g	scaffold_9:56227981-56231494	0.00227985	0.02265	0.07707	AT1G02260.1		Divalent ion symporter	LOC_Os03g05390.2		Citrate transporter protein, putative, expressed
0.383465	Si010232m.g	scaffold_7:26003310-26011455	0.00228466	0.07754	0.46799	AT3G60720.1	PDLP8	plasmodesmata-located protein 8	LOC_Os04g45460.1		cysteine-rich repeat secretory protein precursor, putative, expressed
0.385296	Si035374m.g	scaffold_9:57026049-57028795	0.00231093	0.02072	0.0569	AT4G35090.1	CAT2	catalase 2	LOC_Os03g03910.1		catalase domain containing protein, expressed
0.390303	Si024711m.g	scaffold_3:11342288-11343461	0.00238463	0.05721	0.22207	AT1G68460.1	ATIPT1,IPT1	isopentenyltransferase 1	LOC_Os05g47840.1		IPP transferase, putative, expressed
0.390937	Si040152m.g	scaffold_9:3541828-3547403	0.00239416	0.1165	0.19673	AT3G43600.1	AAO2,AO3,AOgamma,atAO-2,AtAO3	aldehyde oxidase 2	LOC_Os03g57680.1		aldehyde oxidase, putative, expressed
0.400184	Si011176m.g	scaffold_7:22756801-22758510	0.00248857	0.04595	0.31883	AT2G33855.1			LOC_Os04g39950.1		expressed protein
0.410734	Si006667m.g	scaffold_4:11743964-11745864	0.00259991	0.0419	0.24444	AT1G68640.1	PAN	bZIP transcription factor family protein	LOC_Os06g15480.1		transcription factor, putative, expressed
0.423833	Si000228m.g	scaffold_5:33128111-33131378	0.00274381	0.17251	0.35862	AT4G21700.1		Protein of unknown function (DUF2921)	LOC_Os01g48620.1		expressed protein
0.426769	Si009709m.g	scaffold_7:32246605-32251834	0.00277698	0.14399	0.34077	AT3G17470.1	ATCRSH,CRSH	Ca2+-activated RelA/spot homolog	LOC_Os05g06890.1		relA-SpoT like protein RSH4, putative, expressed
0.42758	Si021552m.g	scaffold_3:22271168-22274605	0.00278619	0.05006	0.14337	AT1G06800.1	PLA-I{gamma}1	alpha/beta-Hydrolases superfamily protein	LOC_Os05g32380.1		phospholipase, putative, expressed
0.45523	Si015379m.g	scaffold_6:3742725-3744218	0.00311692	0.25136	0.8325	AT2G42780.1			LOC_Os08g07280.1		expressed protein
0.47002	Si028812m.g	scaffold_2:48902283-48912104	0.00330801	0.05949	0.18604	AT5G26860.1	LON1,LON_ARA_ARA	lon protease 1	LOC_Os07g48960.1		OsLonP3 - Putative Lon protease homologue, expressed
0.472357	Si029455m.g	scaffold_2:35454055-35457508	0.00333917	0.07242	0.16887	AT5G47560.1	ATSDAT,ATTDT,TDT	tonoplast dicarboxylate transporter	LOC_Os09g31130.1		citrate transporter, putative, expressed
0.477798	Si036734m.g	scaffold_9:46825115-46827598	0.00341282	0.10449	0.34627	AT4G15920.1		Nodulin MtN3 family protein	LOC_Os03g22200.1		nodulin MtN3 family protein, putative, expressed
0.479493	Si021022m.g	scaffold_3:50598727-50617445	0.00343609	0.12904	0.25963	AT2G01980.1	ATNHX7,ATSOS1,SOS1	sodium proton exchanger, putative (NHX7) (SOS1)	LOC_Os12g44360.1		sodium/hydrogen exchanger 7, putative, expressed
0.479642	Si035616m.g	scaffold_9:57445863-57450387	0.00343815	0.04919	0.12406	AT3G48950.1		Pectin lyase-like superfamily protein	LOC_Os03g03350.1		polygalacturonase, putative, expressed
0.481433	Si020148m.g	scaffold_1:41985546-41991404	0.0034629	0.10028	0.17615	AT1G73370.1	ATSUS6,SUS6	sucrose synthase 6	LOC_Os02g58480.1		sucrose synthase, putative, expressed
0.490959	Si034930m.g	scaffold_9:49701316-49703344	0.0035975	0.07103	0.19698	AT1G07710.1		Ankyrin repeat family protein	LOC_Os03g17250.1		ankyrin repeat-containing protein, putative, expressed
0.504463	Si029700m.g	scaffold_2:82715-87444	0.00379719	0.06341	0.15301	AT1G23310.1	AOAT1,GGAT1,GGT1	glutamate:glyoxylate aminotransferase	LOC_Os07g01760.1		aminotransferase, classes I and II, domain containing protein, expressed
0.507721	Si016959m.g	scaffold_1:10684891-10691628	0.00384699	0.337	0.94343	AT4G29000.1		Tesmin/TSO1-like CXC domain-containing protein	LOC_Os02g17460.1		tesmin/TSO1-like CXC domain containing protein, expressed
0.516929	Si003846m.g	scaffold_5:3081728-3083111	0.00399143	0.05713	0.1972	AT3G62130.1		Pyridoxal phosphate (PLP)-dependent transferases superfamily protein	LOC_Os01g18640.1		aminotransferase, putative, expressed
0.519095	Si039482m.g	scaffold_9:46528750-46544075	0.0040262	0.13072	0.27487	AT2G13540.1	ABH1,ATCBP80,CBP80,ENS	ARM repeat superfamily protein	LOC_Os03g22570.2		MIF4G domain containing protein, putative, expressed
0.541272	Si025170m.g	scaffold_3:48174902-48178959	0.00440118	0.17364	0.35607	AT3G54650.1	FBL17	RNI-like superfamily protein	LOC_Os12g40860.1		Leucine Rich Repeat family protein, expressed
0.546839	Si021873m.g	scaffold_3:498927-505710	0.00450106	0.06557	0.19466	AT1G63500.1		Protein kinase protein with tetratricopeptide repeat domain	LOC_Os04g58750.1		protein kinase family protein, putative, expressed
0.551821	Si000816m.g	scaffold_5:8359554-8361732	0.00459256	0.03797	0.09799	AT3G54140.1	ATPTR1,PTR1	peptide transporter 1	LOC_Os01g04950.1		peptide transporter PTR2, putative, expressed
0.597362	Si004962m.g	scaffold_5:43070979-43075140	0.00553391	0.24969	0.57013	AT5G56790.1		Protein kinase superfamily protein	LOC_Os01g65940.1		expressed protein
0.616165	Si013965m.g	scaffold_6:34692195-34694444	0.0059877	0.02994	0.08886	AT5G51970.1		GroES-like zinc-binding alcohol dehydrogenase family protein	LOC_Os08g43190.2		dehydrogenase, putative, expressed
0.628104	Si013549m.g	scaffold_6:5055142-5057187	0.00629968	0.04768	0.12932	AT1G64940.1	CYP89A6	cytochrome P450, family 87, subfamily A, polypeptide 6	LOC_Os08g05620.1		cytochrome P450, putative, expressed
0.641613	Si006068m.g	scaffold_4:26015094-26020450	0.00667773	0.10789	0.29157	AT1G64140.1			LOC_Os06g33180.2		expressed protein
0.65437	Si006084m.g	scaffold_4:37370452-37378683	0.00706189	0.2088	0.38794	AT2G34750.1		RNA polymerase I specific transcription initiation factor RRN3 protein	LOC_Os06g47350.2		RNA polymerase I specific transcription initiation factor RRN3 family protein, putative, expressed
0.663659	Si030100m.g	scaffold_2:36089988-36096456	0.00735992	0.13979	0.33938	AT1G21080.1		DNAJ heat shock N-terminal domain-containing protein	LOC_Os09g32050.1		chaperone protein dnaJ 10, putative, expressed
0.667151	Si029028m.g	scaffold_2:41328180-41333076	0.00747628	0.15264	0.2938	AT1G03780.2	TPX2	targeting protein for XKLP2	LOC_Os07g32390.1		targeting protein-related, putative, expressed
0.667319	Si014298m.g	scaffold_6:25541159-25544355	0.00748195	0.16672	0.61906	AT1G34780.1	APRL4,ATAPRL4	APR-like 4	LOC_Os08g31814.1		OsAPRL4 adenosine 5\'-phosphosulfate reductase-like OsAPRL4, expressed
0.667383	Si000849m.g	scaffold_5:14866441-14874367	0.00748408	0.08826	0.20641	AT3G16950.1	LPD1,ptlpd1	lipoamide dehydrogenase 1	LOC_Os01g23610.1		dihydrolipoyl dehydrogenase, putative, expressed
0.672392	Si000972m.g	scaffold_5:5705104-5710902	0.00765555	0.09431	0.28052	AT1G27980.1	ATDPL1,DPL1	dihydrosphingosine phosphate lyase	LOC_Os01g01080.1		decarboxylase, putative, expressed
0.674599	Si000570m.g	scaffold_5:10396776-10401547	0.00773278	0.16328	0.36054	AT1G15460.1	ATBOR4,BOR4	HCO3- transporter family	LOC_Os01g08020.1		boron transporter protein, putative, expressed
0.682434	Si020130m.g	scaffold_1:2940898-2942173	0.00801558	0.07156	0.19599	AT4G04480.1			LOC_Os02g13220.1		F-box family protein, putative, expressed
0.682746	Si001049m.g	scaffold_5:13902170-13907790	0.00802714	0.04947	0.1461	AT1G73720.1	SMU1	transducin family protein / WD-40 repeat family protein	LOC_Os01g21940.1		WD domain, G-beta repeat domain containing protein, expressed
0.683325	Si021366m.g	scaffold_3:841894-845226	0.00804864	0.10217	0.22302	AT5G23390.1		Plant protein of unknown function (DUF639)	LOC_Os04g58100.1		expressed protein
0.687673	Si005826m.g	scaffold_4:31446444-31449755	0.00821259	0.10383	0.19222	AT5G54830.1		DOMON domain-containing protein / dopamine beta-monooxygenase N-terminal domain-containing protein	LOC_Os06g44040.1		DOMON domain containing protein, expressed
0.688299	Si038813m.g	scaffold_9:53323440-53324982	0.00823658	0.07731	0.34415	AT1G02420.1		Pentatricopeptide repeat (PPR) superfamily protein	LOC_Os03g11020.1		PPR repeat containing protein, expressed
0.691011	Si000488m.g	scaffold_5:38944327-38948797	0.00834164	0.4134	0.84333	AT4G04890.1	PDF2	protodermal factor 2	LOC_Os01g57890.1		Homeobox domain containing protein, expressed
0.695187	Si016288m.g	scaffold_1:39090673-39093432	0.00850698	0.07863	0.14668	AT5G35370.1		S-locus lectin protein kinase family protein	LOC_Os02g52850.1		receptor-like protein kinase like protein, putative, expressed
0.696507	Si033297m.g	scaffold_2:16810-18677	0.00856024	0.02119	0.10871	AT3G19940.1		Major facilitator superfamily protein	LOC_Os07g01560.1		transporter family protein, putative, expressed
0.697321	Si034314m.g	scaffold_9:53611651-53615945	0.00859329	0.1452	0.26706	AT2G16880.1		Pentatricopeptide repeat (PPR) superfamily protein	LOC_Os03g10420.1		PPR repeat containing protein, expressed
0.700902	Si016567m.g	scaffold_1:29834162-29836833	0.00874083	0.06645	0.17769	AT1G24540.1	CYP86C1	cytochrome P450, family 86, subfamily C, polypeptide 1	LOC_Os02g38290.2		cytochrome P450, putative, expressed
0.703033	Si002319m.g	scaffold_5:34839061-34841045	0.00883031	0.05816	0.21747	AT3G13890.2	ATMYB26,MS35,MYB26	myb domain protein 26	LOC_Os01g51260.1		MYB family transcription factor, putative, expressed
0.720583	Si016531m.g	scaffold_1:31847367-31849998	0.0096192	0.03965	0.092	AT2G28260.1	ATCNGC15,CNGC15	cyclic nucleotide-gated channel 15	LOC_Os02g41710.1		cyclic nucleotide-gated ion channel, putative, expressed
0.722513	Si000850m.g	scaffold_5:6834739-6837033	0.00971207	0.05566	0.13697	AT3G18170.1		Glycosyltransferase family 61 protein	LOC_Os12g13640.1		glycosyltransferase, putative, expressed
0.724626	Si016843m.g	scaffold_1:41706845-41712793	0.00981521	0.1568	0.31816	AT1G63690.1	ATSPPL2,SPPL2	SIGNAL PEPTIDE PEPTIDASE-LIKE 2	LOC_Os02g57710.1		signal peptide peptidase-like 2B, putative, expressed

## Sheet: condition_8
Table S3 conitnue: Single tests on phylogeny ❽ (Exclude Do)
Fals Discovery Rate	Si_gene_ID	Si_position	p-value	w0(background)	w1(C4 branch)	At_homolog_ID	At_name	At_annotation	Os_homolog_ID	Os_name	Os_annotation
0.00449436	Si020148m.g	scaffold_1:41985546-41991404	2.28e-07	0.10444	0.25544	AT1G73370.1	ATSUS6,SUS6	sucrose synthase 6	LOC_Os02g58480.1		sucrose synthase, putative, expressed
0.0533653	Si026358m.g	scaffold_8:27926392-27928505	2.847e-06	0.04066	0.15764	AT3G50170.1		Plant protein of unknown function (DUF247)	LOC_Os11g34090.1		plant protein of unknown function domain containing protein, expressed
0.152821	Si040242m.g	scaffold_9:41978827-41981485	9.11e-06	0.07189	0.25519	AT1G13970.1		Protein of unknown function (DUF1336)	LOC_Os12g38850.1		DUF1336 domain containing protein, expressed
0.223487	Si020979m.g	scaffold_3:7902786-7910619	1.4535e-05	0.33009	0.6597	AT1G24190.1	ATSIN3,SIN3,SNL3	SIN3-like 3	LOC_Os05g01020.2		transcriptional repressor, putative, expressed
0.254351	Si008014m.g	scaffold_4:39927489-39929798	1.7227e-05	0.0453	0.12638	AT5G42340.1	PUB15	Plant U-Box 15	LOC_Os06g51130.1		spotted leaf 11, putative, expressed
0.310203	Si021366m.g	scaffold_3:841894-845226	2.2711e-05	0.08886	0.21813	AT5G23390.1		Plant protein of unknown function (DUF639)	LOC_Os04g58100.1		expressed protein
0.361372	Si006084m.g	scaffold_4:37370452-37378683	2.8577e-05	0.22616	0.51586	AT2G34750.1		RNA polymerase I specific transcription initiation factor RRN3 protein	LOC_Os06g47350.2		RNA polymerase I specific transcription initiation factor RRN3 family protein, putative, expressed
0.530815	Si013413m.g	scaffold_6:35008103-35009999	5.7136e-05	0.0391	0.10115	AT4G34940.1	ARO1	armadillo repeat only 1	LOC_Os08g43500.1		armadillo/beta-catenin repeat family protein, putative, expressed
0.533494	Si013970m.g	scaffold_6:4374738-4378477	5.7754e-05	0.15333	0.42178	AT4G27585.1		SPFH/Band 7/PHB domain-containing membrane-associated protein family	LOC_Os08g06200.1		stomatin-like protein 2, putative, expressed
0.534298	Si014446m.g	scaffold_6:221912-223034	5.7941e-05	0.01869	0.1265	AT3G44220.1		Late embryogenesis abundant (LEA) hydroxyproline-rich glycoprotein family	LOC_Os08g01220.1		harpin-induced protein 1 domain containing protein, expressed
0.684	Si009804m.g	scaffold_7:21807428-21810930	0.000109315	0.06119	0.16628	AT1G71830.1	ATSERK1,SERK1	somatic embryogenesis receptor-like kinase 1	LOC_Os04g38480.1		BRASSINOSTEROID INSENSITIVE 1-associated receptor kinase 1 precursor, putative, expressed
0.720575	Si014105m.g	scaffold_6:8051885-8053299	0.000130234	0.05285	0.16504	AT4G33420.1		Peroxidase superfamily protein	LOC_Os08g02110.1		peroxidase precursor, putative, expressed
0.740911	Si024315m.g	scaffold_3:22408804-22413286	0.00014442	0.17456	0.51027	AT5G12470.1		Protein of unknown function (DUF3411)	LOC_Os05g32230.1		expressed protein
0.744573	Si029098m.g	scaffold_2:10318725-10323456	0.000147215	0.11073	0.24779	AT1G17840.1	ABCG11,ATWBC11,COF1,DSO,WBC11	white-brown complex homolog protein 11	LOC_Os07g18874.1		white-brown complex homolog protein 11, putative, expressed
0.828192	Si006802m.g	scaffold_4:3011554-3013973	0.000243444	0.24486	0.68059	AT1G53910.3	RAP2.12	related to AP2 12	LOC_Os06g09390.1		AP2 domain containing protein, expressed
0.875935	Si006633m.g	scaffold_4:6680516-6682348	0.000356562	0.07251	0.2083	AT1G44800.1		nodulin MtN21 /EamA-like transporter family protein	LOC_Os06g10750.1		integral membrane protein DUF6 containing protein, expressed
0.906421	Si005738m.g	scaffold_4:36659417-36666822	0.000489171	0.14019	0.24639	AT4G30110.1	ATHMA2,HMA2	heavy metal atpase 2	LOC_Os07g12900.1		cadmium/zinc-transporting ATPase, putative, expressed
0.927155	Si019397m.g	scaffold_1:39140614-39142882	0.000642785	0.05013	0.1514	AT1G44800.1		nodulin MtN21 /EamA-like transporter family protein	LOC_Os02g52930.1		integral membrane protein DUF6 containing protein, expressed
0.931488	Si024932m.g	scaffold_3:10822765-10824634	0.000686628	0.06957	0.16298	AT5G19580.1		glyoxal oxidase-related protein	LOC_Os05g48520.1		glyoxal oxidase-related, putative, expressed
0.936316	Si029475m.g	scaffold_2:29042404-29046782	0.000742511	0.07934	0.19032	AT5G62890.1		Xanthine/uracil permease family protein	LOC_Os09g21340.1		nucleobase-ascorbate transporter, putative, expressed
0.937815	Si022118m.g	scaffold_3:1455294-1459676	0.000761623	0.08447	0.24206	AT5G35630.1	ATGSL1,GLN2,GS2	glutamine synthetase 2	LOC_Os04g56400.1		glutamine synthetase, catalytic domain containing protein, expressed
0.96259	Si006113m.g	scaffold_4:685203-689776	0.00129945	0.03244	0.08849				LOC_Os06g02370.1		expressed protein
0.964017	Si035592m.g	scaffold_9:8605246-8610276	0.00135299	0.19995	0.48559	AT1G27090.1		glycine-rich protein	LOC_Os03g48260.1		expressed protein
0.964064	Si026480m.g	scaffold_8:4329280-4332135	0.00135482	0.05016	0.14421	AT4G38970.1	FBA2	fructose-bisphosphate aldolase 2	LOC_Os11g07020.1		fructose-bisphospate aldolase isozyme, putative, expressed
0.966083	Si022098m.g	scaffold_3:42390026-42394142	0.00143848	0.12894	0.27124	AT3G09470.2		Major facilitator superfamily protein	LOC_Os12g37939.1		unc-93 homolog A, putative, expressed
0.966214	Si021463m.g	scaffold_3:8055412-8061187	0.00144426	0.04069	0.12267	AT5G52820.1		WD-40 repeat family protein / notchless protein, putative	LOC_Os11g38170.2		notchless protein, putative, expressed
0.97196	Si039954m.g	scaffold_9:13006250-13007729	0.00175059	0.03566	0.1101	AT2G46760.1		D-arabinono-1,4-lactone oxidase family protein	LOC_Os03g36530.1		FAD-binding and arabino-lactone oxidase domains containing protein, putative, expressed
0.975187	Si037159m.g	scaffold_9:42151811-42156506	0.00198483	0.13146	0.37332	AT5G15440.1	EDL1	EID1-like 1	LOC_Os03g31310.5		circadian clock coupling factor-related, putative, expressed
0.977136	Si037746m.g	scaffold_9:39519134-39520044	0.00215826	0.10095	0.46768	AT3G09925.1		Pollen Ole e 1 allergen and extensin family protein	LOC_Os10g39890.1		POEI31 - Pollen Ole e I allergen and extensin family protein precursor, putative, expressed
0.980667	Si017139m.g	scaffold_1:32196598-32198299	0.00256179	0.14952	0.31338	AT2G18520.1		Tetratricopeptide repeat (TPR)-like superfamily protein	LOC_Os02g42210.1		membrane-associated salt-inducible protein like, putative, expressed
0.982141	Si035524m.g	scaffold_9:11693476-11696072	0.00277736	0.09077	0.21291	AT3G19540.1		Protein of unknown function (DUF620)	LOC_Os03g40930.1		expressed protein
0.982613	Si000732m.g	scaffold_5:37747487-37752662	0.00285402	0.03307	0.07655	AT4G37390.1	AUR3,BRU6,GH3-2,GH3.2,YDK1	Auxin-responsive GH3 family protein	LOC_Os01g55940.1		OsGH3.2 - Probable indole-3-acetic acid-amido synthetase, expressed
0.983586	Si035374m.g	scaffold_9:57026049-57028795	0.00302632	0.023	0.05122	AT4G35090.1	CAT2	catalase 2	LOC_Os03g03910.1		catalase domain containing protein, expressed
0.98395	Si008152m.g	scaffold_4:369576-371215	0.00309605	0.06217	0.15241	AT5G24000.1		Protein of unknown function (DUF819)	LOC_Os06g01790.1		expressed protein
0.984138	Si003893m.g	scaffold_5:2088918-2091685	0.00313336	0.07418	0.13259	AT2G46370.4	FIN219,JAR1	Auxin-responsive GH3 family protein	LOC_Os01g12160.1		OsGH3.3 - Probable indole-3-acetic acid-amido synthetase, expressed
0.985252	Si030174m.g	scaffold_2:47490010-47493167	0.00337391	0.088	0.31747	AT4G04880.1		adenosine/AMP deaminase family protein	LOC_Os07g46630.1		AMP deaminase, putative, expressed
0.985261	Si022189m.g	scaffold_3:11809687-11812208	0.00337582	0.0808	0.20534	AT1G80170.1		Pectin lyase-like superfamily protein	LOC_Os05g46510.1		polygalacturonase, putative, expressed
0.985405	Si001742m.g	scaffold_5:43796840-43800716	0.00340963	0.19117	0.42809	AT4G37050.1	AtPLAIVC,PLA V,PLP4	PATATIN-like protein 4	LOC_Os01g67310.1		patatin, putative, expressed
0.986674	Si000568m.g	scaffold_5:43386255-43390496	0.00373931	0.15347	0.29724	AT1G67680.1		SRP72 RNA-binding domain	LOC_Os01g66560.1		signal recognition particle 72 kDa protein, putative, expressed
0.987845	Si000860m.g	scaffold_5:47061493-47063182	0.00410447	0.19825	0.34639	AT3G48250.1		Pentatricopeptide repeat (PPR) superfamily protein	LOC_Os01g73950.1		PPR repeat containing protein, expressed
0.98828	Si010221m.g	scaffold_7:3304318-3308008	0.00425847	0.02071	0.05546	AT4G13710.1		Pectin lyase-like superfamily protein	LOC_Os04g05050.1		pectate lyase precursor, putative, expressed
0.988401	Si013585m.g	scaffold_6:35083846-35086588	0.00430353	0.05046	0.10854	AT5G38030.1		MATE efflux family protein	LOC_Os08g43654.1		MATE efflux family protein, putative, expressed
0.98881	Si006080m.g	scaffold_4:1817142-1819037	0.00446267	0.17391	0.31275	AT2G35030.1		Pentatricopeptide repeat (PPR) superfamily protein	LOC_Os11g24530.1		pentatricopeptide, putative, expressed
0.989459	Si036402m.g	scaffold_9:5377091-5379138	0.00474044	0.07576	0.2077	AT5G45890.1	SAG12	senescence-associated gene 12	LOC_Os03g54130.1		cysteine protease 1 precursor, putative, expressed
0.990229	Si023521m.g	scaffold_3:12977721-12978533	0.00511807	0.04895	0.34934	AT2G25780.1		Protein of unknown function (DUF1677)	LOC_Os05g44410.1		expressed protein
0.990906	Si034509m.g	scaffold_9:961555-963924	0.00550309	0.03635	0.07038	AT1G21680.1		DPP6 N-terminal domain-like protein	LOC_Os03g62370.1		WD40-like Beta Propeller Repeat family protein, expressed
0.991961	Si021073m.g	scaffold_3:89696-93295	0.0062314	0.03872	0.06683	AT1G22610.1		C2 calcium/lipid-binding plant phosphoribosyltransferase family protein	LOC_Os04g59520.1		anthranilate phosphoribosyltransferase, putative, expressed
0.992046	Si021105m.g	scaffold_3:13861320-13866106	0.00629849	0.40469	0.68875	AT4G21070.1	ATBRCA1,BRCA1	breast cancer susceptibility1	LOC_Os05g43610.1		ATBARD1/BARD1, putative, expressed
0.992202	Si034108m.g	scaffold_9:55742292-55745715	0.0064262	0.21437	0.33585	AT1G05460.1	SDE3	P-loop containing nucleoside triphosphate hydrolases superfamily protein	LOC_Os03g06440.1		RNA helicase SDE3, putative, expressed
0.992424	Si006207m.g	scaffold_4:37277745-37282643	0.00661596	0.04511	0.10742	AT1G44350.1	ILL6	IAA-leucine resistant (ILR)-like gene 6	LOC_Os06g47620.1		peptidase, putative, expressed
0.992652	Si002098m.g	scaffold_5:6186405-6187665	0.00682275	0.05349	0.16464	AT5G40310.1		Exonuclease family protein	LOC_Os01g01770.1		ZOS1-01 - C2H2 zinc finger protein, expressed
0.992777	Si039147m.g	scaffold_9:48485299-48486604	0.00694159	0.09126	0.26157	AT3G62720.1	ATXT1,XT1,XXT1	xylosyltransferase 1	LOC_Os03g19310.1		glycosyltransferase, putative, expressed
0.993288	Si002709m.g	scaffold_5:4023160-4024499	0.00747374	0.0678	0.16629	AT2G03090.1	ATEXP15,ATEXPA15,ATHEXP ALPHA 1.3,EXP15,EXPA15	expansin A15	LOC_Os01g16770.1		expansin precursor, putative, expressed
0.993331	Si019853m.g	scaffold_1:4959553-4962102	0.0075224	0.18298	0.47229	AT5G06770.1		KH domain-containing protein / zinc finger (CCCH type) family protein	LOC_Os02g10080.1		zinc finger C-x8-C-x5-C-x3-H type family protein, expressed
0.993823	Si000850m.g	scaffold_5:6834739-6837033	0.0081247	0.06435	0.13519	AT3G18170.1		Glycosyltransferase family 61 protein	LOC_Os12g13640.1		glycosyltransferase, putative, expressed
0.994434	Si034785m.g	scaffold_9:50733809-50738778	0.00902309	0.16189	0.31798	AT5G15810.1		N2,N2-dimethylguanosine tRNA methyltransferase	LOC_Os03g57280.1		N-dimethylguanosine tRNA methyltransferase, putative, expressed
0.994555	Si037857m.g	scaffold_9:487594-489757	0.00922515	0.04351	0.19843	AT1G17880.1	ATBTF3,BTF3	basic transcription factor 3	LOC_Os03g63400.1		transcription factor BTF3, putative, expressed
0.99461	Si028928m.g	scaffold_2:36944188-36951254	0.0093183	0.08516	0.15237	AT5G13300.1	AGD3,SFC,VAN3	ARF GTPase-activating protein	LOC_Os09g33600.1		ARF GTPase-activating domain-containing protein, putative, expressed
0.994639	Si000228m.g	scaffold_5:33128111-33131378	0.00936999	0.18536	0.28633	AT4G21700.1		Protein of unknown function (DUF2921)	LOC_Os01g48620.1		expressed protein
0.99473	Si039424m.g	scaffold_9:10174519-10175001	0.00953259	0.07575	0.32812	AT2G32300.1	UCC1	uclacyanin 1	LOC_Os03g44630.1		plastocyanin-like domain containing protein, putative, expressed

## Sheet: condition_9
Table S3 conitnue: Single tests on phylogeny ❾ (Exclude Do-Si)
Fals Discovery Rate	Si_gene_ID	Si_position	p-value	w0(background)	w1(C4 branch)	At_homolog_ID	At_name	At_annotation	Os_homolog_ID	Os_name	Os_annotation
0	Si005900m.g	scaffold_4:8710573-8714650	0	0.17542	0.44143	AT3G01180.1	AtSS2,SS2	starch synthase 2	LOC_Os06g12450.1		soluble starch synthase 2-3, chloroplast precursor, putative, expressed
0.00032506	Si026223m.g	scaffold_8:23712382-23714077	1.3e-07	0.07115	0.56249	AT5G44400.1		FAD-binding Berberine family protein	LOC_Os11g30310.1		reticuline oxidase-like protein precursor, putative, expressed
0.00182416	Si000613m.g	scaffold_5:41556148-41560008	1.378e-06	0.06801	0.25229	AT5G05390.1	LAC12	laccase 12	LOC_Os01g63190.1		laccase precursor protein, putative, expressed
0.00191785	Si029404m.g	scaffold_2:33324433-33326181	1.534e-06	0.07001	1.33686	AT2G03220.1	ATFT1,ATFUT1,FT1,MUR2	fucosyltransferase 1	LOC_Os09g28460.1		xyloglucan fucosyltransferase, putative, expressed
0.010934	Si015309m.g	scaffold_6:7022158-7024789	1.0932e-05	0.02603	0.13051	AT5G40780.1	LHT1	lysine histidine transporter 1	LOC_Os08g03350.1		amino acid transporter, putative, expressed
0.0222524	Si035816m.g	scaffold_9:54492855-54494383	2.713e-05	0.04207	0.28084	AT1G09750.1		Eukaryotic aspartyl protease family protein	LOC_Os03g08790.1		aspartic proteinase nepenthesin precursor, putative, expressed
0.0317012	Si016205m.g	scaffold_1:41265151-41268585	4.7317e-05	0.06993	0.16371	AT1G04150.1		C2 calcium/lipid-binding plant phosphoribosyltransferase family protein	LOC_Os02g57090.1		anthranilate phosphoribosyltransferase, putative, expressed
0.0345226	Si006113m.g	scaffold_4:685203-689776	5.5226e-05	0.02663	999				LOC_Os06g02370.1		expressed protein
0.0686829	Si034923m.g	scaffold_9:35305461-35309383	0.000158976	0.10121	0.35861	AT2G02040.1	ATPTR2,ATPTR2-B,NTR1,PTR2,PTR2-B	peptide transporter 2	LOC_Os10g42870.1		peptide transporter PTR2, putative, expressed
0.0693174	Si000669m.g	scaffold_5:42962663-42968506	0.000161788	0.05857	999	AT3G18660.2	GUX1,PGSIP1	plant glycogenin-like starch initiation protein 1	LOC_Os01g65780.2		glycosyl transferase, putative, expressed
0.0701991	Si021755m.g	scaffold_3:11257651-11262910	0.000165774	0.17264	999	AT1G15020.2	ATQSOX1,QSO2,QSOX1	quiescin-sulfhydryl oxidase 1	LOC_Os05g47930.2		OsQSOXL1 quiescin-sulfhydryl oxidase-like OsQSOXL1, expressed
0.0804813	Si035448m.g	scaffold_9:5131815-5136520	0.000220288	0.01135	553.283	AT3G29360.1		UDP-glucose 6-dehydrogenase family protein	LOC_Os12g25700.2		UDP-glucose 6-dehydrogenase, putative, expressed
0.0819328	Si030965m.g	scaffold_2:8272671-8276367	0.000229413	0.11616	1.46588	AT5G05610.1	AL1	alfin-like 1	LOC_Os07g12910.1		PHD finger protein, putative, expressed
0.0831485	Si022267m.g	scaffold_3:3811601-3813306	0.000237384	0.21382	999	AT3G24440.1	VIL1,VRN5	Fibronectin type III domain-containing protein	LOC_Os05g05310.2		Fibronectin type III domain containing protein, expressed
0.096884	Si029936m.g	scaffold_2:47512821-47518693	0.000355363	0.16686	999	AT3G57220.1		Glycosyl transferase family 4 protein	LOC_Os07g46640.1		UDP-N-acetylglucosamine--dolichyl-phosphate N-acetylglucosaminephosphotransferase, putative, expressed
0.0977478	Si026347m.g	scaffold_8:31314549-31318724	0.000365069	0.19497	999	AT2G35880.1		TPX2 (targeting protein for Xklp2) protein family	LOC_Os11g38010.1		targeting protein for Xklp2, putative, expressed
0.0980816	Si009829m.g	scaffold_7:31477484-31481182	0.000368916	0.07401	999	AT1G80460.1	GLI1,NHO1	Actin-like ATPase superfamily protein	LOC_Os04g55410.1		FGGY family of carbohydrate kinases, putative, expressed
0.098482	Si017440m.g	scaffold_1:27216251-27221013	0.000373602	0.13202	895.849	AT3G60500.1	CER7,G3	3\'-5\'-exoribonuclease family protein	LOC_Os02g34570.2		exosome complex exonuclease, putative, expressed
0.100968	Si009802m.g	scaffold_7:31965904-31970550	0.000404606	0.05203	999	AT3G06720.1	AIMP ALPHA,AT-IMP,ATKAP ALPHA,IMPA-1,IMPA1	importin alpha isoform 1	LOC_Os05g06350.1		importin subunit alpha, putative, expressed
0.104063	Si009723m.g	scaffold_7:33332114-33338289	0.000448443	0.09018	0.62583	AT3G53390.1		Transducin/WD40 repeat-like superfamily protein	LOC_Os12g07450.1		WD domain, G-beta repeat domain containing protein, expressed
0.104538	Si031765m.g	scaffold_2:30940972-30943339	0.000455758	0.10146	999	AT3G15352.1	ATCOX17,COX17	cytochrome c oxidase 17	LOC_Os09g25314.1		cytochrome c oxidase copper chaperone, putative, expressed
0.104902	Si001819m.g	scaffold_5:341657-343136	0.000461484	0.04472	999	AT1G64500.1		Glutaredoxin family protein	LOC_Os01g13480.1		glutaredoxin, putative, expressed
0.114151	Si000110m.g	scaffold_5:37764592-37772922	0.000530808	0.3333	0.88951	AT1G27750.1		nucleic acid binding	LOC_Os01g56000.1		RNA recognition motif containing protein, expressed
0.121556	Si009922m.g	scaffold_7:35246707-35248231	0.000592275	0.05469	0.1625	AT5G07720.1		Galactosyl transferase GMA12/MNN10 family protein	LOC_Os12g05380.1		glycosyltransferase, putative, expressed
0.134581	Si014188m.g	scaffold_6:924752-926087	0.00071598	0.11288	251.245	AT5G57550.1	XTH25,XTR3	xyloglucan endotransglucosylase/hydrolase 25	LOC_Os08g14200.1		glycosyl hydrolases family 16, putative, expressed
0.138805	Si029455m.g	scaffold_2:35454055-35457508	0.000761131	0.07083	154.943	AT5G47560.1	ATSDAT,ATTDT,TDT	tonoplast dicarboxylate transporter	LOC_Os09g31130.1		citrate transporter, putative, expressed
0.13911	Si016447m.g	scaffold_1:41092989-41100689	0.000764499	0.10814	0.23137	AT2G34970.1		Trimeric LpxA-like enzyme	LOC_Os02g56740.1		translation initiation factor eIF-2B subunit epsilon, putative, expressed
0.144629	Si036407m.g	scaffold_9:45320940-45326228	0.000828131	0.15067	0.51495	AT1G02330.1			LOC_Os03g25720.1		GA20734-PA, putative, expressed
0.150099	Si010144m.g	scaffold_7:33608319-33612404	0.000896685	0.08608	999	AT1G76900.1	AtTLP1,TLP1	tubby like protein 1	LOC_Os12g06630.2		OsFBT14 - F-box and tubby domain containing protein, expressed
0.151164	Si009457m.g	scaffold_7:18693899-18696925	0.000910726	0.0609	0.24441	AT4G13420.1	ATHAK5,HAK5	high affinity K+ transporter 5	LOC_Os02g31910.2		potassium transporter, putative, expressed
0.15468	Si035849m.g	scaffold_9:14944049-14950783	0.000958843	0.07841	999	AT5G08370.1	AGAL2,AtAGAL2	alpha-galactosidase 2	LOC_Os10g35110.1		alpha-galactosidase precursor, putative, expressed
0.158649	Si012719m.g	scaffold_7:26690166-26691839	0.00101516	0.04091	999	AT5G47500.1		Pectin lyase-like superfamily protein	LOC_Os04g46740.1		pectinesterase, putative, expressed
0.172921	Si034254m.g	scaffold_9:16264217-16271599	0.00115249	0.07632	0.23465	AT5G60690.1	IFL,IFL1,REV	Homeobox-leucine zipper family protein / lipid-binding START domain-containing protein	LOC_Os10g33960.1		START domain containing protein, expressed
0.18109	Si005895m.g	scaffold_4:12129618-12134810	0.00123636	0.11985	0.24466	AT1G70300.1	KUP6	K+ uptake permease 6	LOC_Os02g49760.1		potassium transporter, putative, expressed
0.218783	Si019743m.g	scaffold_1:6051832-6055609	0.00168299	0.09453	999	AT5G14720.1		Protein kinase superfamily protein	LOC_Os02g08240.1		STE_PAK_Ste20_STLK.1 - STE kinases include homologs to sterile 7, sterile 11 and sterile 20 from yeast, expressed
0.222423	Si006420m.g	scaffold_4:7196307-7198871	0.00173219	0.0507	0.41564	AT2G05940.1		Protein kinase superfamily protein	LOC_Os06g10160.1		tyrosine protein kinase domain containing protein, putative, expressed
0.230793	Si037597m.g	scaffold_9:40340178-40341973	0.00185009	0.02748	0.11782	AT1G63830.1		PLAC8 family protein	LOC_Os10g39100.1		uncharacterized Cys-rich domain containing protein, putative, expressed
0.245455	Si017026m.g	scaffold_1:31515696-31517345	0.00207417	0.02919	819.432	AT1G64780.1	AMT1;2,ATAMT1;2	ammonium transporter 1;2	LOC_Os02g40730.1		ammonium transporter protein, putative, expressed
0.25353	Si023262m.g	scaffold_3:13944385-13945917	0.00220827	0.12282	0.54482	AT4G11060.1	MTSSB	mitochondrially targeted single-stranded DNA binding protein	LOC_Os05g43440.2		single-stranded DNA-binding protein, putative, expressed
0.258112	Si021366m.g	scaffold_3:841894-845226	0.00228808	0.08037	0.20801	AT5G23390.1		Plant protein of unknown function (DUF639)	LOC_Os04g58100.1		expressed protein
0.266655	Si028244m.g	scaffold_8:4142039-4143734	0.00244472	0.04192	0.30381	AT3G57620.1		glyoxal oxidase-related protein	LOC_Os11g06870.1		glyoxal oxidase-related, putative, expressed
0.267664	Si037166m.g	scaffold_9:5726756-5727966	0.00246394	0.02115	0.09033	AT1G03070.1		Bax inhibitor-1 family protein	LOC_Os03g53400.1		transmembrane BAX inhibitor motif-containing protein, putative, expressed
0.27097	Si001094m.g	scaffold_5:46591990-46593904	0.002528	0.06932	0.39298	AT2G41640.1		Glycosyltransferase family 61 protein	LOC_Os01g72610.1		glycosyltransferase, putative, expressed
0.275371	Si010427m.g	scaffold_7:21845018-21847725	0.00261599	0.08807	0.22828	AT3G47800.1		Galactose mutarotase-like superfamily protein	LOC_Os04g38540.1		aldose 1-epimerase, putative, expressed
0.275756	Si026342m.g	scaffold_8:5672754-5675644	0.00262385	0.02108	999	AT5G08790.1	anac081,ATAF2	NAC (No Apical Meristem) domain transcriptional regulator superfamily protein	LOC_Os11g08210.1		no apical meristem protein, putative, expressed
0.278518	Si019989m.g	scaffold_1:23986664-23988761	0.00268092	0.10056	999	AT5G50380.1	ATEXO70F1,EXO70F1	exocyst subunit exo70 family protein F1	LOC_Os02g30230.1		exo70 exocyst complex subunit domain containing protein, expressed
0.280908	Si021461m.g	scaffold_3:19626079-19630423	0.0027314	0.12467	172.072	AT1G77130.1	GUX3,PGSIP2	plant glycogenin-like starch initiation protein 2	LOC_Os01g65780.2		glycosyl transferase, putative, expressed
0.282193	Si010702m.g	scaffold_7:29173739-29175072	0.00275896	0.0811	0.36285	AT3G23730.1	XTH16	xyloglucan endotransglucosylase/hydrolase 16	LOC_Os04g51510.1		glycosyl hydrolases family 16, putative, expressed
0.28588	Si023557m.g	scaffold_3:1544310-1544969	0.00283975	0.06654	0.86191	AT5G26690.1		Heavy metal transport/detoxification superfamily protein	LOC_Os04g56570.1		heavy metal-associated domain containing protein, expressed
0.289443	Si034968m.g	scaffold_9:51442257-51446445	0.00292031	0.03604	999	AT4G38650.1		Glycosyl hydrolase family 10 protein	LOC_Os03g14010.2		glycosyl hydrolase family 10 protein, putative, expressed
0.291566	Si031006m.g	scaffold_2:22836363-22838673	0.00296954	0.04282	999	AT2G44740.1	CYCP4;1	cyclin p4;1	LOC_Os04g46000.1		cyclin, putative, expressed
0.294136	Si009909m.g	scaffold_7:21771879-21773443	0.00300661	0.04633	1.28215	AT5G65100.1		Ethylene insensitive 3 family protein	LOC_Os04g38400.1		ethylene-insensitive 3, putative, expressed
0.317202	Si000860m.g	scaffold_5:47061493-47063182	0.00335193	0.16722	0.34091	AT3G48250.1		Pentatricopeptide repeat (PPR) superfamily protein	LOC_Os01g73950.1		PPR repeat containing protein, expressed
0.332196	Si001075m.g	scaffold_5:41804562-41807396	0.00358918	0.09297	0.23649	AT2G29670.1		Tetratricopeptide repeat (TPR)-like superfamily protein	LOC_Os01g63620.1		expressed protein
0.34502	Si036469m.g	scaffold_9:57902233-57905491	0.00380072	0.09421	3.82026	AT3G61080.1		Protein kinase superfamily protein	LOC_Os03g02640.1		methylthioribose kinase, putative, expressed
0.351187	Si011335m.g	scaffold_7:30661196-30662791	0.00390543	0.06083	999	AT1G11530.1	ATCXXS1,CXXS1	C-terminal cysteine residue is changed to a serine 1	LOC_Os04g53740.1		thioredoxin, putative, expressed
0.372087	Si010230m.g	scaffold_7:30384654-30387906	0.0042756	0.04089	0.16054	AT1G11860.1		Glycine cleavage T-protein family	LOC_Os04g53230.1		aminomethyltransferase, putative, expressed
0.375098	Si004598m.g	scaffold_5:32737892-32742284	0.00433096	0.34145	0.66484	AT2G33860.1	ARF3,ETT	Transcriptional factor B3 family protein / auxin-responsive factor AUX/IAA-related	LOC_Os01g48060.3		auxin response factor, putative, expressed
0.383744	Si034266m.g	scaffold_9:43776761-43780937	0.00449294	0.05304	265.334	AT3G15730.1	PLD,PLDALPHA1	phospholipase D alpha 1	LOC_Os03g27370.1		phospholipase D, putative, expressed
0.388228	Si026358m.g	scaffold_8:27926392-27928505	0.00457876	0.03932	999	AT3G50170.1		Plant protein of unknown function (DUF247)	LOC_Os11g34090.1		plant protein of unknown function domain containing protein, expressed
0.399872	Si022511m.g	scaffold_3:19424753-19427531	0.00480759	0.06645	0.23405	AT5G49920.1		Octicosapeptide/Phox/Bem1p family protein	LOC_Os05g35260.1		PB1 domain containing protein, expressed
0.410583	Si034041m.g	scaffold_9:10031597-10034848	0.00502608	0.13783	0.23532	AT3G22980.1		Ribosomal protein S5/Elongation factor G/III/V family protein	LOC_Os03g44780.1		elongation factor Tu family protein, putative, expressed
0.429774	Si001007m.g	scaffold_5:37511623-37515199	0.00543806	0.03729	0.12508	AT2G34190.1		Xanthine/uracil permease family protein	LOC_Os01g55500.1		nucleobase-ascorbate transporter, putative, expressed
0.448176	Si022977m.g	scaffold_3:10548894-10550052	0.00586002	0.04932	0.42129	AT2G20520.1	FLA6	FASCICLIN-like arabinogalactan 6	LOC_Os05g48900.1		fasciclin domain containing protein, expressed
0.453653	Si035537m.g	scaffold_9:3617986-3621580	0.00599109	0.01108	0.0485	AT2G35860.1	FLA16	FASCICLIN-like arabinogalactan protein 16 precursor	LOC_Os03g57460.1		fasciclin domain containing protein, expressed
0.465839	Si013469m.g	scaffold_6:7281408-7284160	0.00629237	0.09513	999	AT5G40720.1		Domain of unknown function (DUF23)	LOC_Os08g02850.1		zinc finger family protein, putative, expressed
0.467476	Si021201m.g	scaffold_3:49640274-49646678	0.00633389	0.121	0.215	AT2G34710.1	ATHB-14,ATHB14,PHB,PHB-1D	Homeobox-leucine zipper family protein / lipid-binding START domain-containing protein	LOC_Os12g41860.1		START domain containing protein, expressed
0.484326	Si001628m.g	scaffold_5:24958851-24961235	0.00677663	0.0214	11.9307	AT1G23340.1		Protein of Unknown Function (DUF239)	LOC_Os01g36660.1		carboxyl-terminal peptidase, putative, expressed
0.488132	Si007433m.g	scaffold_4:11672771-11674078	0.00688066	0.04112	13.3714	AT4G01150.1			LOC_Os06g15400.1		expressed protein
0.491999	Si035362m.g	scaffold_9:39358476-39360619	0.00698796	0.0308	999	AT1G02260.1		Divalent ion symporter	LOC_Os10g39980.1		expressed protein
0.500175	Si012680m.g	scaffold_7:23898725-23901246	0.0072203	0.05051	0.0964	AT5G49720.1	ATGH9A1,DEC,GH9A1,IRX2,KOR,KOR1,RSW2,TSD1	glycosyl hydrolase 9A1	LOC_Os04g41970.1		endoglucanase, putative, expressed
0.507773	Si013517m.g	scaffold_6:27026823-27031339	0.00744313	0.09091	0.22547	AT1G70160.1			LOC_Os08g32910.1		expressed protein
0.521664	Si001443m.g	scaffold_5:39431475-39434279	0.00786882	0.10908	999	AT5G06150.1	CYC1BAT,CYCB1;2	Cyclin family protein	LOC_Os01g59120.1		cyclin, putative, expressed
0.522155	Si021346m.g	scaffold_3:21019841-21023738	0.00788429	0.01998	0.04889	AT4G15560.1	CLA,CLA1,DEF,DXPS2,DXS	Deoxyxylulose-5-phosphate synthase	LOC_Os05g33840.1		transketolase, putative, expressed
0.522415	Si013440m.g	scaffold_6:26923666-26925998	0.00789253	0.10608	0.28973	AT5G65200.1	ATPUB38,PUB38	plant U-box 38	LOC_Os09g21740.1		armadillo/beta-catenin repeat family protein, putative, expressed
0.526711	Si014044m.g	scaffold_6:8036820-8039916	0.00802965	0.02536	512.536	AT4G10260.1		pfkB-like carbohydrate kinase family protein	LOC_Os08g02120.1		kinase, pfkB family, putative, expressed
0.530958	Si038718m.g	scaffold_9:18957731-18958484	0.0081677	0.07511	0.32366	AT1G20190.1	ATEXP11,ATEXPA11,ATHEXP ALPHA 1.14,EXP11,EXPA11	expansin 11	LOC_Os03g31480.1		expansin precursor, putative, expressed
0.539079	Si002647m.g	scaffold_5:28394884-28398366	0.00843872	0.0999	0.33505	AT1G52700.1		alpha/beta-Hydrolases superfamily protein	LOC_Os01g42690.1		OsPOP2 - Putative Prolyl Oligopeptidase homologue, expressed
0.546834	Si030109m.g	scaffold_2:32864273-32867733	0.00870661	0.08663	999	AT1G77810.2		Galactosyltransferase family protein	LOC_Os09g27950.1		galactosyltransferase, putative, expressed
0.54943	Si038641m.g	scaffold_9:55913891-55914759	0.00879834	0.06374	1.21423	AT1G20190.1	ATEXP11,ATEXPA11,ATHEXP ALPHA 1.14,EXP11,EXPA11	expansin 11	LOC_Os03g06000.1		expansin precursor, putative, expressed
0.549478	Si034604m.g	scaffold_9:49939978-49942366	0.00880006	0.0069	0.0214	AT3G12580.1	ATHSP70,HSP70	heat shock protein 70	LOC_Os03g16860.1		DnaK family protein, putative, expressed
0.555871	Si034467m.g	scaffold_9:301488-304113	0.00903058	0.07411	0.17423	AT5G46580.1		pentatricopeptide (PPR) repeat-containing protein	LOC_Os03g63910.1		PPR repeat domain containing protein, putative, expressed
0.559358	Si001673m.g	scaffold_5:40070835-40076685	0.00915914	0.17657	0.401	AT2G40660.1		Nucleic acid-binding, OB-fold-like protein	LOC_Os01g60660.1		methionyl-tRNA synthetase, putative, expressed
0.562679	Si034847m.g	scaffold_9:8599270-8602735	0.00928349	0.03189	0.14511	AT1G74740.1	ATCPK30,CDPK1A,CPK30	calcium-dependent protein kinase 30	LOC_Os03g48270.1		CAMK_CAMK_like.21 - CAMK includes calcium/calmodulin depedent protein kinases, expressed
0.566761	Si001032m.g	scaffold_5:44601435-44604312	0.00943894	0.19417	0.38653	AT5G51640.1	TBL17,YLS7	Plant protein of unknown function (DUF828)	LOC_Os01g68630.1		leaf senescence related protein, putative, expressed
0.567753	Si008290m.g	scaffold_4:39804736-39806027	0.00947716	0.10037	0.261	AT1G71250.1		GDSL-like Lipase/Acylhydrolase superfamily protein	LOC_Os06g50940.1		GDSL-like lipase/acylhydrolase, putative, expressed
0.573123	Si020145m.g	scaffold_1:33901389-33901723	0.00968715	0.04586	0.26692	AT1G76065.1		LYR family of Fe/S cluster biogenesis protein	LOC_Os02g44704.1		LYR motif containing protein, putative, expressed
0.574413	Si016502m.g	scaffold_1:40140596-40146242	0.00973836	0.15068	0.27683	AT4G30360.1	ATCNGC17,CNGC17	cyclic nucleotide-gated channel 17	LOC_Os02g54760.1		cyclic nucleotide-gated ion channel 14, putative, expressed
0.574864	Si013715m.g	scaffold_6:7922759-7926864	0.00975635	0.20786	0.45013	AT2G23093.1		Major facilitator superfamily protein	LOC_Os08g02190.1		expressed protein
0.576947	Si018115m.g	scaffold_1:40801346-40803302	0.00983992	0.01458	0.04952	AT2G29570.1	ATPCNA2,PCNA2	proliferating cell nuclear antigen 2	LOC_Os02g56130.1		PCNA - Putative DNA replicative polymerase clamp, expressed
0.580329	Si004713m.g	scaffold_5:5852700-5853806	0.00997738	0.11215	0.28827	AT1G20050.1	HYD1	C-8,7 sterol isomerase	LOC_Os01g01369.1		3-beta-hydroxysteroid-Delta-isomerase, putative, expressed
